# Supplementary material for: Analysis of local extracellular matrix identifies different aetiologies behind bicuspid and tricuspid aortic valve degeneration and suggests therapies
Source: Cell Mol Life Sci. 2023 Aug 26;80(9):268. doi: 10.1007/s00018-023-04926-1 (PMC10460373; doi:10.1007/s00018-023-04926-1)
Supplement: Supplementary file 2 — Supplementary file2 (XLSX 144 KB) [file 18_2023_4926_MOESM2_ESM.xlsx]

## Sheet: Supp Table 1
Cellular and Molecular Life Sciences Analysis of local extracellular matrix identifies different aetiologies behind bicuspid and tricuspid aortic valve degeneration and suggests therapies Christian M. Beusch*, Oscar E. Simonson*, Johan O. Wedin, Pierre Sabatier, Ulrika Felldin, Sandeep Kadekar, Cecilia Österholm, Ákos Végvári, Roman A. Zubarev, Karin Fromell, Bo Nilson, Stefan James, Elisabeth St…
Supplementary Table 1. Individual patients included in the study. TAV – tricuspid aortic valve. BAV- bicuspid aortic valve. AS - aortic stenosis. AR - aortic regurgitation.
ARB, angiotensin II receptor blocker; ACEi, Angiotensin-converting enzyme inhibitor; BB, Beta blocker, CCB, Calcium channel blocker.
Patient number	Indication	Aortic valve type	Age at surgery	Gender	Statin	Hypertensive medication	GFR	Other medication
2	AS	BAV type 1	60	M	Y	N	90
6	AR	BAV type 1	54	M	N	N	89
10	AS	BAV type 1	67	M	N	Y	66	ARB, diuretics
18	AR	BAV type 1	71	M	N	Y	73	ACEi
19	AS	BAV type 1	70	M	N	Y	70	CCB
28	AS	BAV type 1	73	M	Y	Y	62	BB, diuretics
29	AS	BAV type 1	66	M	N	N	81
30	AS	BAV type 1	64	M	N	N	75
31	AS	BAV type 1	55	F	Y	Y	90	ARB
32	AS	BAV type 1	73	F	Y	N	63
33	AS	BAV type 1	58	M	N	N	62
36	AS	BAV type 1	78	M	Y	Y	77	ACEi
40	AS	BAV type 1	59	M	N	N	90
41	AS	BAV type 1	68	F	N	N	77
43	AS+AR	BAV type 1	58	M	N	N	89
46	AR	BAV type 1	18	M	N	Y	90	ACEi, CCB
48	AS	BAV type 1	53	F	N	Y	54	ACEi, BB
54	AR	BAV type 1	43	M	N	N	90
56	AS	BAV type 1	63	M	N	N	73
57	AS	BAV type 1	60	M	Y	Y	72	ACEi, BB
59	AS	BAV type 1	61	M	N	Y	83	BB
61	AS	BAV type 1	67	M	Y	Y	67	BB
63	AS	BAV type 1	71	M	N	Y	67	ACEi
70	AR	BAV type 1	64	M	Y	Y	60	ACEi, BB
75	AR	BAV type 1	64	M	N	Y	79	ARB, diuretics
77	AS	BAV type 1	68	F	N	N	77
81	AS	BAV type 1	51	M	N	Y	90	Diuretics
82	AS	BAV type 1	78	M	Y	Y	68	ARB
83	AS	BAV type 1	64	M	N	Y	81	ARB, BB, diuretics
86	AR	BAV type 1	56	F	N	Y	90	ARB, CCB, BB
91	AS	BAV type 1	56	M	N	N	81
100	AS	BAV type 1	78	M	Y	Y	77	ACEi
103	AR	BAV type 1	54	M	N	N	80
15	AS	BAV type 2	48	F	N	Y	80	ACEi, BB
78	AS	BAV type 2	73	M	Y	Y	57	CCB, BB
20	AS	BAV type 3	71	F	N	Y	61	BB
34	AR	BAV type 3	27	M	N	N	90
50	AS	BAV type 3	78	M	Y	Y	60	BB
52	AS	BAV type 3	54	M	N	Y	77	ARB, CCB, BB, diuretics
65	AS	BAV type 3	50	M	N	Y	86	ARB
67	AS	BAV type 3	68	M	N	N	85
72	AS	BAV type 3	75	F	Y	Y	53	ACEi, diuretics
87	AS	BAV type 3	68	M	N	Y	72	ACEi, CCB, BB
92	AS	BAV type 3	63	F	Y	Y	71	ACEi, BB
94	AS	BAV type 3	65	M	N	N	87
104	AS	BAV type 3	64	F	N	N	81
5	AS	BAV type 4	52	M	N	Y	83	Diuretics
64	AS	BAV type 4	67	M	N	Y	80	ARB, BB
12	AS	BAV type 5	70	M	N	Y	70	ACEi, diuretics
3	AS	TAV	71	F	N	Y	70	ARB, BB, diuretics
8	AR	TAV	74	M	Y	Y	33	ACEi, BB
9	AR	TAV	73	F	Y	Y	28	ARB, CCB, BB, diuretics
17	AR	TAV	73	M	Y	N	71
21	AS	TAV	68	F	N	Y	78	ARB, CCB, BB, diuretics
23	AS	TAV	63	M	Y	Y	87	ARB, BB
25	AS	TAV	73	F	Y	N	65
27	AS	TAV	71	M	N	Y	77	ARB, CCB, BB, diuretics
37	AS	TAV	77	M	Y	N	70	ACEi, BB, diuretics
38	AS	TAV	81	F	Y	Y	67	ARB, BB
42	AS	TAV	59	F	Y	Y	71	ACEi, BB, diuretics
44	AS	TAV	77	M	Y	Y	68	ARB, BB
45	AS	TAV	73	M	N	Y	59	ACEi, CCB
47	AR	TAV	66	M	Y	Y	73	ACEi, CCB, diuretics
49	AS	TAV	70	F	N	Y	60	ARB, BB
51	AS	TAV	71	F	N	Y	75	BB
53	AS	TAV	75	F	Y	Y	58	ARB, BB
58	AR	TAV	74	M	N	Y	72	ACEi, diuretics
60	AS	TAV	71	M	Y	Y	81	CCB, BB, diuretics
62	AR	TAV	63	M	N	Y	83	ACEi, BB
66	AS	TAV	76	M	N	Y	66	ARB, diuretics
69	AS	TAV	73	F	Y	Y	69	ABB, BB, diuretics
73	AS	TAV	62	M	Y	Y	78	ACEi
74	AS	TAV	77	F	N	Y	54	ARB
76	AR	TAV	67	F	N	Y	78	ACEi, CCB, BB, diuretics
80	AS	TAV	77	M	Y	Y	88	BB
85	AS	TAV	66	M	Y	Y	52	ARB, BB
88	AR	TAV	56	M	N	Y	68	ACEi, BB, diuretics
90	AS	TAV	56	M	N	N	89
93	AS	TAV	56	M	Y	Y	88	ACEi, CCB
95	AS	TAV	72	F	Y	Y	91	ARB, CCB, BB
98	AS	TAV	76	M	Y	Y	63	CCB, BB
99	AR	TAV	77	M	N	Y	51	ACEi, CCB, BB, diuretics
101	AS	TAV	73	M	N	Y	71	ACEi, diuretics
102	AR	TAV	80	F	N	Y	50	ARB, diuretics
105	AS	TAV	74	F	Y	Y	60	ACEi, CCB, diuretics
79	AR	UAV	25	F	N	N	90
96	AR	UAV	36	M	N	N	90
97	AS	UAV	49	M	N	Y	90

## Sheet: Supp Table 2
Supplementary Table 2. Comparison of ECM in TAV versus BAV patients in the general cohort of the 88 patients with AVD. Relative abundances of the 651 common proteins in ECM of patients with TAV (36 patients) versus patients with BAV or UAV AVD (52 patients). FC- fold change.
Accession N	Symbol	Description	p-value	FC. log2 (TAV/BAV)
A0A075B6H7	IGKV3-7	Probable non-functional immunoglobulin kappa variable 3-7 OS=Homo sapiens (Human) OX=9606 GN=IGKV3-7 PE=5 SV=1	0.613068310812203	-0.117
A0A0A0MRZ8	IGKV3D-11	Immunoglobulin kappa variable 3D-11 OS=Homo sapiens (Human) OX=9606 GN=IGKV3D-11 PE=3 SV=6	0.760496222502624	-0.064
A0A0B4J1U7	IGHV6-1	Immunoglobulin heavy variable 6-1 OS=Homo sapiens (Human) OX=9606 GN=IGHV6-1 PE=3 SV=1	0.989506531303812	-0.003
A0A0B4J1V0	IGHV3-15	Immunoglobulin heavy variable 3-15 OS=Homo sapiens (Human) OX=9606 GN=IGHV3-15 PE=3 SV=1	0.593776914603077	-0.156
A0A0C4DH25	IGKV3D-20	Immunoglobulin kappa variable 3D-20 OS=Homo sapiens (Human) OX=9606 GN=IGKV3D-20 PE=3 SV=1	0.602434822675046	0.103
A0A0J9YY99	ENSG00000282150	Ig-like domain-containing protein OS=Homo sapiens (Human) OX=9606 GN=ENSG00000282150 PE=1 SV=1	0.619314140471645	0.117
A0FGR8	ESYT2	Extended synaptotagmin-2 OS=Homo sapiens (Human) OX=9606 GN=ESYT2 PE=1 SV=1	0.619926546811269	-0.074
A1L4H1	SSC5D	Soluble scavenger receptor cysteine-rich domain-containing protein SSC5D OS=Homo sapiens (Human) OX=9606 GN=SSC5D PE=1 SV=3	0.778810802520225	-0.085
A6NMZ7	COL6A6	Collagen alpha-6(VI) chain OS=Homo sapiens (Human) OX=9606 GN=COL6A6 PE=1 SV=2	0.212212165311981	0.328
B9A064	IGLL5	Immunoglobulin lambda-like polypeptide 5 OS=Homo sapiens (Human) OX=9606 GN=IGLL5 PE=2 SV=2	0.146156597393919	-0.258
O00151	PDLIM1	PDZ and LIM domain protein 1 OS=Homo sapiens (Human) OX=9606 GN=PDLIM1 PE=1 SV=4	0.00181479176350571	0.461
O00159	MYO1C	Unconventional myosin-Ic OS=Homo sapiens (Human) OX=9606 GN=MYO1C PE=1 SV=4	0.00573589953166161	0.298
O00299	CLIC1	Chloride intracellular channel protein 1 OS=Homo sapiens (Human) OX=9606 GN=CLIC1 PE=1 SV=4	0.0244206107610626	-0.346
O00300	TNFRSF11B	Tumor necrosis factor receptor superfamily member 11B OS=Homo sapiens (Human) OX=9606 GN=TNFRSF11B PE=1 SV=3	8.79166166595521E-08	-1.501
O00339	MATN2	Matrilin-2 OS=Homo sapiens (Human) OX=9606 GN=MATN2 PE=1 SV=4	0.0736242827071134	0.327
O00391	QSOX1	Sulfhydryl oxidase 1 OS=Homo sapiens (Human) OX=9606 GN=QSOX1 PE=1 SV=3	0.570924652632861	0.121
O00571	DDX3X	ATP-dependent RNA helicase DDX3X OS=Homo sapiens (Human) OX=9606 GN=DDX3X PE=1 SV=3	0.937448779972324	-0.011
O14498	ISLR	Immunoglobulin superfamily containing leucine-rich repeat protein OS=Homo sapiens (Human) OX=9606 GN=ISLR PE=2 SV=1	0.00993272963966114	-0.646
O14905	WNT9B	Protein Wnt-9b OS=Homo sapiens (Human) OX=9606 GN=WNT9B PE=1 SV=3	0.000776077573237504	1.061
O14950	MYL12B; MYL12A	Myosin regulatory light chain 12B OS=Homo sapiens (Human) OX=9606 GN=MYL12B PE=1 SV=2	0.349898594758574	-0.167
O15143	ARPC1B	Actin-related protein 2/3 complex subunit 1B OS=Homo sapiens (Human) OX=9606 GN=ARPC1B PE=1 SV=3	0.285300651836281	-0.153
O15145	ARPC3	Actin-related protein 2/3 complex subunit 3 OS=Homo sapiens (Human) OX=9606 GN=ARPC3 PE=1 SV=3	0.101047740119284	-0.445
O15230	LAMA5	Laminin subunit alpha-5 OS=Homo sapiens (Human) OX=9606 GN=LAMA5 PE=1 SV=8	0.0145822481837672	0.447
O15335	CHAD	Chondroadherin OS=Homo sapiens (Human) OX=9606 GN=CHAD PE=1 SV=2	0.0458505514383628	-0.526
O43175	PHGDH	D-3-phosphoglycerate dehydrogenase OS=Homo sapiens (Human) OX=9606 GN=PHGDH PE=1 SV=4	0.00522658911198393	0.658
O43237	DYNC1LI2	Cytoplasmic dynein 1 light intermediate chain 2 OS=Homo sapiens (Human) OX=9606 GN=DYNC1LI2 PE=1 SV=1	0.385419952706918	0.111
O43294	TGFB1I1	Transforming growth factor beta-1-induced transcript 1 protein OS=Homo sapiens (Human) OX=9606 GN=TGFB1I1 PE=1 SV=2	0.153938730231295	0.415
O43301	HSPA12A	Heat shock 70 kDa protein 12A OS=Homo sapiens (Human) OX=9606 GN=HSPA12A PE=1 SV=2	0.000257928482636602	0.598
O43390	HNRNPR	Heterogeneous nuclear ribonucleoprotein R OS=Homo sapiens (Human) OX=9606 GN=HNRNPR PE=1 SV=1	0.670871057402711	0.062
O43488	AKR7A2	Aflatoxin B1 aldehyde reductase member 2 OS=Homo sapiens (Human) OX=9606 GN=AKR7A2 PE=1 SV=3	0.807338658278113	0.035
O43491	EPB41L2	Band 4.1-like protein 2 OS=Homo sapiens (Human) OX=9606 GN=EPB41L2 PE=1 SV=1	0.0130850355883882	0.229
O43707	ACTN4	Alpha-actinin-4 OS=Homo sapiens (Human) OX=9606 GN=ACTN4 PE=1 SV=2	0.669581814351267	-0.068
O43854	EDIL3	EGF-like repeat and discoidin I-like domain-containing protein 3 OS=Homo sapiens (Human) OX=9606 GN=EDIL3 PE=1 SV=1	0.131744079223657	-0.468
O60504	SORBS3	Vinexin OS=Homo sapiens (Human) OX=9606 GN=SORBS3 PE=1 SV=2	0.00349098667698619	0.638
O60687	SRPX2	Sushi repeat-containing protein SRPX2 OS=Homo sapiens (Human) OX=9606 GN=SRPX2 PE=1 SV=1	0.144350035353333	-0.346
O60701	UGDH	UDP-glucose 6-dehydrogenase OS=Homo sapiens (Human) OX=9606 GN=UGDH PE=1 SV=1	0.292602650275531	-0.228
O75083	WDR1	WD repeat-containing protein 1 OS=Homo sapiens (Human) OX=9606 GN=WDR1 PE=1 SV=4	0.0124886515802109	-0.53
O75131	CPNE3	Copine-3 OS=Homo sapiens (Human) OX=9606 GN=CPNE3 PE=1 SV=1	0.588303429907128	0.088
O75339	CILP	Cartilage intermediate layer protein 1 OS=Homo sapiens (Human) OX=9606 GN=CILP PE=1 SV=4	0.670039460277498	-0.106
O75369	FLNB	Filamin-B OS=Homo sapiens (Human) OX=9606 GN=FLNB PE=1 SV=2	0.00569898702547288	0.517
O75462	CRLF1	Cytokine receptor-like factor 1 OS=Homo sapiens (Human) OX=9606 GN=CRLF1 PE=1 SV=1	0.42610545879512	-0.253
O75888	TNFSF13	Tumor necrosis factor ligand superfamily member 13 OS=Homo sapiens (Human) OX=9606 GN=TNFSF13 PE=1 SV=1	0.226218261150325	-0.277
O75900	MMP23B	Matrix metalloproteinase-23 OS=Homo sapiens (Human) OX=9606 GN=MMP23B PE=1 SV=2	0.0619843975109149	0.522
O75915	ARL6IP5	PRA1 family protein 3 OS=Homo sapiens (Human) OX=9606 GN=ARL6IP5 PE=1 SV=1	0.206852997337378	-0.277
O76076	WISP2	CCN family member 5 OS=Homo sapiens (Human) OX=9606 GN=CCN5 PE=1 SV=1	0.274618815673437	-0.305
O94832	MYO1D	Unconventional myosin-Id OS=Homo sapiens (Human) OX=9606 GN=MYO1D PE=1 SV=2	0.766977850718827	-0.075
O94911	ABCA8	ATP-binding cassette sub-family A member 8 OS=Homo sapiens (Human) OX=9606 GN=ABCA8 PE=1 SV=3	0.191782368978327	0.285
O94973	AP2A2	AP-2 complex subunit alpha-2 OS=Homo sapiens (Human) OX=9606 GN=AP2A2 PE=1 SV=2	0.984789713125217	-0.003
O94979	SEC31A	Protein transport protein Sec31A OS=Homo sapiens (Human) OX=9606 GN=SEC31A PE=1 SV=3	0.663388462689265	0.088
O95084	PRSS23	Serine protease 23 OS=Homo sapiens (Human) OX=9606 GN=PRSS23 PE=1 SV=1	0.515505746708079	0.169
O95336	PGLS	6-phosphogluconolactonase OS=Homo sapiens (Human) OX=9606 GN=PGLS PE=1 SV=2	0.56274005808563	0.145
O95782	AP2A1	AP-2 complex subunit alpha-1 OS=Homo sapiens (Human) OX=9606 GN=AP2A1 PE=1 SV=3	0.760627371851555	0.057
O95786	DDX58	Antiviral innate immune response receptor RIG-I OS=Homo sapiens (Human) OX=9606 GN=DDX58 PE=1 SV=2	0.197345787452019	-0.266
O95865	DDAH2	N(G).N(G)-dimethylarginine dimethylaminohydrolase 2 OS=Homo sapiens (Human) OX=9606 GN=DDAH2 PE=1 SV=1	0.40871461497291	0.127
O95967	EFEMP2	EGF-containing fibulin-like extracellular matrix protein 2 OS=Homo sapiens (Human) OX=9606 GN=EFEMP2 PE=1 SV=3	0.379960589980912	-0.145
P00325	ADH1B	All-trans-retinol dehydrogenase [NAD(+)] ADH1B OS=Homo sapiens (Human) OX=9606 GN=ADH1B PE=1 SV=2	0.0164392203107515	0.601
P00326	ADH1C	Alcohol dehydrogenase 1C OS=Homo sapiens (Human) OX=9606 GN=ADH1C PE=1 SV=2	0.20857829703569	0.515
P00338	LDHA	L-lactate dehydrogenase A chain OS=Homo sapiens (Human) OX=9606 GN=LDHA PE=1 SV=2	0.0577618515590918	-0.268
P00387	CYB5R3	NADH-cytochrome b5 reductase 3 OS=Homo sapiens (Human) OX=9606 GN=CYB5R3 PE=1 SV=3	0.26018765666542	0.148
P00450	CP	Ceruloplasmin OS=Homo sapiens (Human) OX=9606 GN=CP PE=1 SV=1	0.341967312933187	-0.155
P00488	F13A1	Coagulation factor XIII A chain OS=Homo sapiens (Human) OX=9606 GN=F13A1 PE=1 SV=4	0.0967795914942228	-0.331
P00558	PGK1	Phosphoglycerate kinase 1 OS=Homo sapiens (Human) OX=9606 GN=PGK1 PE=1 SV=3	0.256389922515175	-0.211
P00568	AK1	Adenylate kinase isoenzyme 1 OS=Homo sapiens (Human) OX=9606 GN=AK1 PE=1 SV=3	0.555988002406783	-0.08
P00734	F2	Prothrombin OS=Homo sapiens (Human) OX=9606 GN=F2 PE=1 SV=2	0.169683641758249	-0.437
P00736	C1R	Complement C1r subcomponent OS=Homo sapiens (Human) OX=9606 GN=C1R PE=1 SV=2	0.304947446564848	-0.211
P00738	HP	Haptoglobin OS=Homo sapiens (Human) OX=9606 GN=HP PE=1 SV=1	0.0091906093992526	0.6
P00740	F9	Coagulation factor IX OS=Homo sapiens (Human) OX=9606 GN=F9 PE=1 SV=2	0.074692085944645	-0.47
P00742	F10	Coagulation factor X OS=Homo sapiens (Human) OX=9606 GN=F10 PE=1 SV=2	0.0359527486731753	-0.507
P00746	CFD	Complement factor D OS=Homo sapiens (Human) OX=9606 GN=CFD PE=1 SV=5	0.881281887986534	0.022
P00747	PLG	Plasminogen OS=Homo sapiens (Human) OX=9606 GN=PLG PE=1 SV=2	0.0133226183084814	-0.395
P00748	F12	Coagulation factor XII OS=Homo sapiens (Human) OX=9606 GN=F12 PE=1 SV=3	0.251847568637067	0.223
P00751	CFB	Complement factor B OS=Homo sapiens (Human) OX=9606 GN=CFB PE=1 SV=2	0.970354772002889	-0.006
P01008	SERPINC1	Antithrombin-III OS=Homo sapiens (Human) OX=9606 GN=SERPINC1 PE=1 SV=1	0.804000660437541	-0.032
P01009	SERPINA1	Alpha-1-antitrypsin OS=Homo sapiens (Human) OX=9606 GN=SERPINA1 PE=1 SV=3	0.301548587048205	0.17
P01011	SERPINA3	Alpha-1-antichymotrypsin OS=Homo sapiens (Human) OX=9606 GN=SERPINA3 PE=1 SV=2	0.650812148361336	-0.078
P01019	AGT	Angiotensinogen OS=Homo sapiens (Human) OX=9606 GN=AGT PE=1 SV=1	0.0206232158677438	0.47
P01023	A2M	Alpha-2-macroglobulin OS=Homo sapiens (Human) OX=9606 GN=A2M PE=1 SV=3	0.117306301615358	0.303
P01024	C3	Complement C3 OS=Homo sapiens (Human) OX=9606 GN=C3 PE=1 SV=2	0.0628833525730599	0.271
P01031	C5	Complement C5 OS=Homo sapiens (Human) OX=9606 GN=C5 PE=1 SV=4	0.656971018434406	0.084
P01033	TIMP1	Metalloproteinase inhibitor 1 OS=Homo sapiens (Human) OX=9606 GN=TIMP1 PE=1 SV=1	0.000638915005429581	-0.528
P01042	KNG1	Kininogen-1 OS=Homo sapiens (Human) OX=9606 GN=KNG1 PE=1 SV=2	0.496100403955056	-0.115
P01619	IGKV3-20	Immunoglobulin kappa variable 3-20 OS=Homo sapiens (Human) OX=9606 GN=IGKV3-20 PE=1 SV=2	0.888774746455614	0.028
P01732	CD8A	T-cell surface glycoprotein CD8 alpha chain OS=Homo sapiens (Human) OX=9606 GN=CD8A PE=1 SV=1	0.0996560476388862	0.48
P01780	IGHV3-7	Immunoglobulin heavy variable 3-7 OS=Homo sapiens (Human) OX=9606 GN=IGHV3-7 PE=1 SV=2	0.684560741635306	0.088
P01834	IGKC	Immunoglobulin kappa constant OS=Homo sapiens (Human) OX=9606 GN=IGKC PE=1 SV=2	0.752596396283595	0.045
P01857	IGHG1	Immunoglobulin heavy constant gamma 1 OS=Homo sapiens (Human) OX=9606 GN=IGHG1 PE=1 SV=1	0.94883314165342	0.01
P01859	IGHG2	Immunoglobulin heavy constant gamma 2 OS=Homo sapiens (Human) OX=9606 GN=IGHG2 PE=1 SV=2	0.893217073098015	-0.028
P01860	IGHG3	Immunoglobulin heavy constant gamma 3 OS=Homo sapiens (Human) OX=9606 GN=IGHG3 PE=1 SV=2	0.517197830729613	-0.137
P01861	IGHG4	Immunoglobulin heavy constant gamma 4 OS=Homo sapiens (Human) OX=9606 GN=IGHG4 PE=1 SV=1	0.466064121518578	-0.123
P01871	IGHM	Immunoglobulin heavy constant mu OS=Homo sapiens (Human) OX=9606 GN=IGHM PE=1 SV=4	0.449776265823115	0.141
P01876	IGHA1	Immunoglobulin heavy constant alpha 1 OS=Homo sapiens (Human) OX=9606 GN=IGHA1 PE=1 SV=2	0.200081093983422	0.278
P01877	IGHA2	Immunoglobulin heavy constant alpha 2 OS=Homo sapiens (Human) OX=9606 GN=IGHA2 PE=1 SV=4	0.0723554434325209	0.454
P01880	IGHD	Immunoglobulin heavy constant delta OS=Homo sapiens (Human) OX=9606 GN=IGHD PE=1 SV=3	0.993549581427425	0.003
P02042	HBD	Hemoglobin subunit delta OS=Homo sapiens (Human) OX=9606 GN=HBD PE=1 SV=2	0.158325712046246	-0.488
P02452	COL1A1	Collagen alpha-1(I) chain OS=Homo sapiens (Human) OX=9606 GN=COL1A1 PE=1 SV=5	0.734467072426871	0.075
P02458	COL2A1	Collagen alpha-1(II) chain OS=Homo sapiens (Human) OX=9606 GN=COL2A1 PE=1 SV=3	0.983110759439251	0.007
P02461	COL3A1	Collagen alpha-1(III) chain OS=Homo sapiens (Human) OX=9606 GN=COL3A1 PE=1 SV=4	0.657893944298912	-0.12
P02462	COL4A1	Collagen alpha-1(IV) chain OS=Homo sapiens (Human) OX=9606 GN=COL4A1 PE=1 SV=4	0.204583086366233	0.252
P02511	CRYAB	Alpha-crystallin B chain OS=Homo sapiens (Human) OX=9606 GN=CRYAB PE=1 SV=2	0.172506954282897	-0.305
P02533	KRT14	Keratin. type I cytoskeletal 14 OS=Homo sapiens (Human) OX=9606 GN=KRT14 PE=1 SV=4	0.394704617188867	-0.264
P02545	LMNA	Prelamin-A/C OS=Homo sapiens (Human) OX=9606 GN=LMNA PE=1 SV=1	0.873597865281024	0.025
P02647	APOA1	Apolipoprotein A-I OS=Homo sapiens (Human) OX=9606 GN=APOA1 PE=1 SV=1	0.0215344728949993	-0.639
P02649	APOE	Apolipoprotein E OS=Homo sapiens (Human) OX=9606 GN=APOE PE=1 SV=1	0.0877787032291483	0.45
P02671	FGA	Fibrinogen alpha chain OS=Homo sapiens (Human) OX=9606 GN=FGA PE=1 SV=2	0.137631481436719	0.311
P02675	FGB	Fibrinogen beta chain OS=Homo sapiens (Human) OX=9606 GN=FGB PE=1 SV=2	0.0639092517433786	0.386
P02679	FGG	Fibrinogen gamma chain OS=Homo sapiens (Human) OX=9606 GN=FGG PE=1 SV=3	0.085437905497342	0.345
P02730	SLC4A1	Band 3 anion transport protein OS=Homo sapiens (Human) OX=9606 GN=SLC4A1 PE=1 SV=3	0.104836928173968	-0.586
P02743	APCS	Serum amyloid P-component OS=Homo sapiens (Human) OX=9606 GN=APCS PE=1 SV=2	0.677398983935994	-0.078
P02745	C1QA	Complement C1q subcomponent subunit A OS=Homo sapiens (Human) OX=9606 GN=C1QA PE=1 SV=2	0.437096380708653	0.168
P02746	C1QB	Complement C1q subcomponent subunit B OS=Homo sapiens (Human) OX=9606 GN=C1QB PE=1 SV=3	0.594276831177787	0.113
P02747	C1QC	Complement C1q subcomponent subunit C OS=Homo sapiens (Human) OX=9606 GN=C1QC PE=1 SV=3	0.61711338582042	0.121
P02748	C9	Complement component C9 OS=Homo sapiens (Human) OX=9606 GN=C9 PE=1 SV=2	0.046404184291693	-0.441
P02749	APOH	Beta-2-glycoprotein 1 OS=Homo sapiens (Human) OX=9606 GN=APOH PE=1 SV=3	0.99578448679498	0.001
P02751	FN1	Fibronectin OS=Homo sapiens (Human) OX=9606 GN=FN1 PE=1 SV=5	0.0157416746159965	-0.553
P02753	RBP4	Retinol-binding protein 4 OS=Homo sapiens (Human) OX=9606 GN=RBP4 PE=1 SV=3	0.199725639355408	0.234
P02760	AMBP	Protein AMBP OS=Homo sapiens (Human) OX=9606 GN=AMBP PE=1 SV=1	0.280543402025815	0.194
P02765	AHSG	Alpha-2-HS-glycoprotein OS=Homo sapiens (Human) OX=9606 GN=AHSG PE=1 SV=2	0.0817775077840661	-0.61
P02766	TTR	Transthyretin OS=Homo sapiens (Human) OX=9606 GN=TTR PE=1 SV=1	0.0828778704573171	-0.479
P02768	ALB	Serum albumin OS=Homo sapiens (Human) OX=9606 GN=ALB PE=1 SV=2	0.368085771250683	-0.16
P02774	GC	Vitamin D-binding protein OS=Homo sapiens (Human) OX=9606 GN=GC PE=1 SV=2	0.943655224939287	0.015
P02787	TF	Serotransferrin OS=Homo sapiens (Human) OX=9606 GN=TF PE=1 SV=3	0.258527769162514	-0.221
P02788	LTF	Lactotransferrin OS=Homo sapiens (Human) OX=9606 GN=LTF PE=1 SV=6	0.653877229309737	-0.106
P02790	HPX	Hemopexin OS=Homo sapiens (Human) OX=9606 GN=HPX PE=1 SV=2	0.183841155061637	0.23
P02792	FTL	Ferritin light chain OS=Homo sapiens (Human) OX=9606 GN=FTL PE=1 SV=2	0.0000271572748541787	-1.053
P02794	FTH1	Ferritin heavy chain OS=Homo sapiens (Human) OX=9606 GN=FTH1 PE=1 SV=2	0.0869373394322399	-0.427
P03950	ANG	Angiogenin OS=Homo sapiens (Human) OX=9606 GN=ANG PE=1 SV=1	0.138666917333244	-0.388
P03952	KLKB1	Plasma kallikrein OS=Homo sapiens (Human) OX=9606 GN=KLKB1 PE=1 SV=1	0.805602268268362	-0.035
P03973	SLPI	Antileukoproteinase OS=Homo sapiens (Human) OX=9606 GN=SLPI PE=1 SV=2	0.799817882264248	0.092
P04003	C4BPA	C4b-binding protein alpha chain OS=Homo sapiens (Human) OX=9606 GN=C4BPA PE=1 SV=2	0.821601204287537	-0.058
P04004	VTN	Vitronectin OS=Homo sapiens (Human) OX=9606 GN=VTN PE=1 SV=1	0.915705895475548	-0.02
P04075	ALDOA	Fructose-bisphosphate aldolase A OS=Homo sapiens (Human) OX=9606 GN=ALDOA PE=1 SV=2	0.00425067209488878	-0.386
P04083	ANXA1	Annexin A1 OS=Homo sapiens (Human) OX=9606 GN=ANXA1 PE=1 SV=2	0.625185188101689	-0.043
P04114	APOB	Apolipoprotein B-100 OS=Homo sapiens (Human) OX=9606 GN=APOB PE=1 SV=2	0.118117039687904	0.229
P04196	HRG	Histidine-rich glycoprotein OS=Homo sapiens (Human) OX=9606 GN=HRG PE=1 SV=1	0.273299205491158	-0.127
P04217	A1BG	Alpha-1B-glycoprotein OS=Homo sapiens (Human) OX=9606 GN=A1BG PE=1 SV=4	0.591098591348662	0.106
P04264	KRT1	Keratin. type II cytoskeletal 1 OS=Homo sapiens (Human) OX=9606 GN=KRT1 PE=1 SV=6	0.999371709079153	0
P04275	VWF	von Willebrand factor OS=Homo sapiens (Human) OX=9606 GN=VWF PE=1 SV=4	0.220700612771624	0.287
P04278	SHBG	Sex hormone-binding globulin OS=Homo sapiens (Human) OX=9606 GN=SHBG PE=1 SV=2	0.589030242913831	-0.105
P04406	GAPDH	Glyceraldehyde-3-phosphate dehydrogenase OS=Homo sapiens (Human) OX=9606 GN=GAPDH PE=1 SV=3	0.0127546774626116	-0.298
P04439	HLA-A	HLA class I histocompatibility antigen. A alpha chain OS=Homo sapiens (Human) OX=9606 GN=HLA-A PE=1 SV=2	0.884904277892334	-0.032
P04632	CAPNS1	Calpain small subunit 1 OS=Homo sapiens (Human) OX=9606 GN=CAPNS1 PE=1 SV=1	0.774743811404846	-0.049
P04792	HSPB1	Heat shock protein beta-1 OS=Homo sapiens (Human) OX=9606 GN=HSPB1 PE=1 SV=2	0.671796776149508	0.048
P04899	GNAI2	Guanine nucleotide-binding protein G(i) subunit alpha-2 OS=Homo sapiens (Human) OX=9606 GN=GNAI2 PE=1 SV=3	0.00849493302907349	-0.273
P05023	ATP1A1	Sodium/potassium-transporting ATPase subunit alpha-1 OS=Homo sapiens (Human) OX=9606 GN=ATP1A1 PE=1 SV=1	0.095410076648145	-0.242
P05154	SERPINA5	Plasma serine protease inhibitor OS=Homo sapiens (Human) OX=9606 GN=SERPINA5 PE=1 SV=3	0.899948037128489	0.016
P05155	SERPING1	Plasma protease C1 inhibitor OS=Homo sapiens (Human) OX=9606 GN=SERPING1 PE=1 SV=2	0.228028242441733	0.227
P05156	CFI	Complement factor I OS=Homo sapiens (Human) OX=9606 GN=CFI PE=1 SV=2	0.73075218178544	0.075
P05164	MPO	Myeloperoxidase OS=Homo sapiens (Human) OX=9606 GN=MPO PE=1 SV=1	0.688215738426534	-0.133
P05388	RPLP0	60S acidic ribosomal protein P0 OS=Homo sapiens (Human) OX=9606 GN=RPLP0 PE=1 SV=1	0.334934463308519	0.106
P05452	CLEC3B	Tetranectin OS=Homo sapiens (Human) OX=9606 GN=CLEC3B PE=1 SV=3	0.116006103685146	-0.255
P05546	SERPIND1	Heparin cofactor 2 OS=Homo sapiens (Human) OX=9606 GN=SERPIND1 PE=1 SV=3	0.465138938329876	0.129
P05997	COL5A2	Collagen alpha-2(V) chain OS=Homo sapiens (Human) OX=9606 GN=COL5A2 PE=1 SV=3	0.46057010491374	-0.205
P06331	LOC100289944; IGHV4-34	Immunoglobulin heavy variable 4-34 OS=Homo sapiens (Human) OX=9606 GN=IGHV4-34 PE=1 SV=2	0.663668524701517	0.102
P06396	GSN	Gelsolin OS=Homo sapiens (Human) OX=9606 GN=GSN PE=1 SV=1	0.0707164205964295	-0.235
P06681	C2	Complement C2 OS=Homo sapiens (Human) OX=9606 GN=C2 PE=1 SV=2	0.859198246565712	-0.031
P06727	APOA4	Apolipoprotein A-IV OS=Homo sapiens (Human) OX=9606 GN=APOA4 PE=1 SV=3	0.00389168830652693	-0.915
P06733	ENO1	Alpha-enolase OS=Homo sapiens (Human) OX=9606 GN=ENO1 PE=1 SV=2	0.220651398608841	-0.261
P06744	GPI	Glucose-6-phosphate isomerase OS=Homo sapiens (Human) OX=9606 GN=GPI PE=1 SV=4	0.372873479113124	0.22
P06748	NPM1	Nucleophosmin OS=Homo sapiens (Human) OX=9606 GN=NPM1 PE=1 SV=2	0.49929871880923	-0.104
P06756	ITGAV	Integrin alpha-V OS=Homo sapiens (Human) OX=9606 GN=ITGAV PE=1 SV=2	0.00187491295704919	-0.771
P07093	SERPINE2	Glia-derived nexin OS=Homo sapiens (Human) OX=9606 GN=SERPINE2 PE=1 SV=1	0.243387552755382	-0.248
P07195	LDHB	L-lactate dehydrogenase B chain OS=Homo sapiens (Human) OX=9606 GN=LDHB PE=1 SV=2	0.394806174924099	0.199
P07203	GPX1	Glutathione peroxidase 1 OS=Homo sapiens (Human) OX=9606 GN=GPX1 PE=1 SV=4	0.0597445340969168	0.259
P07225	PROS1	Vitamin K-dependent protein S OS=Homo sapiens (Human) OX=9606 GN=PROS1 PE=1 SV=1	0.173921126230218	-0.467
P07237	P4HB	Protein disulfide-isomerase OS=Homo sapiens (Human) OX=9606 GN=P4HB PE=1 SV=3	0.191452803151268	-0.244
P07339	CTSD	Cathepsin D OS=Homo sapiens (Human) OX=9606 GN=CTSD PE=1 SV=1	3.90768812905892E-07	1.499
P07355	ANXA2	Annexin A2 OS=Homo sapiens (Human) OX=9606 GN=ANXA2 PE=1 SV=2	0.719652059712467	0.038
P07357	C8A	Complement component C8 alpha chain OS=Homo sapiens (Human) OX=9606 GN=C8A PE=1 SV=2	0.980811821254502	0.004
P07358	C8B	Complement component C8 beta chain OS=Homo sapiens (Human) OX=9606 GN=C8B PE=1 SV=3	0.611715398008304	-0.076
P07360	C8G	Complement component C8 gamma chain OS=Homo sapiens (Human) OX=9606 GN=C8G PE=1 SV=3	0.255190022612075	-0.199
P07384	CAPN1	Calpain-1 catalytic subunit OS=Homo sapiens (Human) OX=9606 GN=CAPN1 PE=1 SV=1	0.116436782023279	0.215
P07437	TUBB	Tubulin beta chain OS=Homo sapiens (Human) OX=9606 GN=TUBB PE=1 SV=2	0.67740920709425	0.048
P07477	PRSS1	Trypsin-1 OS=Homo sapiens (Human) OX=9606 GN=PRSS1 PE=1 SV=1	0.307990662815496	-0.172
P07585	DCN	Decorin OS=Homo sapiens (Human) OX=9606 GN=DCN PE=1 SV=1	0.974192980187952	-0.006
P07737	PFN1	Profilin-1 OS=Homo sapiens (Human) OX=9606 GN=PFN1 PE=1 SV=2	0.19615904285108	-0.222
P07741	APRT	Adenine phosphoribosyltransferase OS=Homo sapiens (Human) OX=9606 GN=APRT PE=1 SV=2	0.619013691598436	0.159
P07858	CTSB	Cathepsin B OS=Homo sapiens (Human) OX=9606 GN=CTSB PE=1 SV=3	0.774071708207825	-0.076
P07900	HSP90AA1	Heat shock protein HSP 90-alpha OS=Homo sapiens (Human) OX=9606 GN=HSP90AA1 PE=1 SV=5	0.963188764689122	0.008
P07910	HNRNPC	Heterogeneous nuclear ribonucleoproteins C1/C2 OS=Homo sapiens (Human) OX=9606 GN=HNRNPC PE=1 SV=4	0.885148223689072	-0.03
P07942	LAMB1	Laminin subunit beta-1 OS=Homo sapiens (Human) OX=9606 GN=LAMB1 PE=1 SV=2	0.913832238521183	-0.019
P07996	THBS1	Thrombospondin-1 OS=Homo sapiens (Human) OX=9606 GN=THBS1 PE=1 SV=2	0.0104153342131881	-0.545
P08123	COL1A2	Collagen alpha-2(I) chain OS=Homo sapiens (Human) OX=9606 GN=COL1A2 PE=1 SV=7	0.943667156179803	0.019
P08133	ANXA6	Annexin A6 OS=Homo sapiens (Human) OX=9606 GN=ANXA6 PE=1 SV=3	0.528593795112906	-0.082
P08134	RHOC	Rho-related GTP-binding protein RhoC OS=Homo sapiens (Human) OX=9606 GN=RHOC PE=1 SV=1	0.0000218756703418053	-0.513
P08174	CD55	Complement decay-accelerating factor OS=Homo sapiens (Human) OX=9606 GN=CD55 PE=1 SV=4	0.746433787910629	-0.057
P08238	HSP90AB1	Heat shock protein HSP 90-beta OS=Homo sapiens (Human) OX=9606 GN=HSP90AB1 PE=1 SV=4	0.790814105561549	0.036
P08253	MMP2	72 kDa type IV collagenase OS=Homo sapiens (Human) OX=9606 GN=MMP2 PE=1 SV=2	0.00270045407632352	-0.453
P08294	SOD3	Extracellular superoxide dismutase [Cu-Zn] OS=Homo sapiens (Human) OX=9606 GN=SOD3 PE=1 SV=2	0.0280786514677385	-0.474
P08311	CTSG	Cathepsin G OS=Homo sapiens (Human) OX=9606 GN=CTSG PE=1 SV=2	0.604572013813213	-0.152
P08493	MGP	Matrix Gla protein OS=Homo sapiens (Human) OX=9606 GN=MGP PE=1 SV=2	0.0109683669774336	-0.724
P08567	PLEK	Pleckstrin OS=Homo sapiens (Human) OX=9606 GN=PLEK PE=1 SV=3	0.620645238475897	-0.19
P08571	CD14	Monocyte differentiation antigen CD14 OS=Homo sapiens (Human) OX=9606 GN=CD14 PE=1 SV=2	0.420834339596478	-0.168
P08572	COL4A2	Collagen alpha-2(IV) chain OS=Homo sapiens (Human) OX=9606 GN=COL4A2 PE=1 SV=4	0.0698658108469932	0.365
P08603	CFH	Complement factor H OS=Homo sapiens (Human) OX=9606 GN=CFH PE=1 SV=4	0.592051612469282	0.074
P08670	VIM	Vimentin OS=Homo sapiens (Human) OX=9606 GN=VIM PE=1 SV=4	0.15958721551162	0.146
P08697	SERPINF2	Alpha-2-antiplasmin OS=Homo sapiens (Human) OX=9606 GN=SERPINF2 PE=1 SV=3	0.834498667893627	0.031
P08758	ANXA5	Annexin A5 OS=Homo sapiens (Human) OX=9606 GN=ANXA5 PE=1 SV=2	0.156541477102977	-0.206
P09211	GSTP1	Glutathione S-transferase P OS=Homo sapiens (Human) OX=9606 GN=GSTP1 PE=1 SV=2	0.800219663737609	-0.066
P09382	LGALS1	Galectin-1 OS=Homo sapiens (Human) OX=9606 GN=LGALS1 PE=1 SV=2	0.0265097613467656	-0.29
P09429	HMGB1	High mobility group protein B1 OS=Homo sapiens (Human) OX=9606 GN=HMGB1 PE=1 SV=3	0.494396844999197	-0.159
P09525	ANXA4	Annexin A4 OS=Homo sapiens (Human) OX=9606 GN=ANXA4 PE=1 SV=4	0.4849501127162	-0.108
P09543	CNP	2'.3'-cyclic-nucleotide 3'-phosphodiesterase OS=Homo sapiens (Human) OX=9606 GN=CNP PE=1 SV=2	0.601387652388624	-0.095
P09651	HNRNPA1	Heterogeneous nuclear ribonucleoprotein A1 OS=Homo sapiens (Human) OX=9606 GN=HNRNPA1 PE=1 SV=5	0.0282501804866239	0.316
P09871	C1S	Complement C1s subcomponent OS=Homo sapiens (Human) OX=9606 GN=C1S PE=1 SV=1	0.81308387599149	0.034
P09936	UCHL1	Ubiquitin carboxyl-terminal hydrolase isozyme L1 OS=Homo sapiens (Human) OX=9606 GN=UCHL1 PE=1 SV=2	0.267524101913187	0.262
P0C0L4	C4A; C4B	Complement C4-A OS=Homo sapiens (Human) OX=9606 GN=C4A PE=1 SV=2	0.26615268131209	0.201
P0C0L5	C4B; C4B	Complement C4-B OS=Homo sapiens (Human) OX=9606 GN=C4B_2 PE=1 SV=2	0.476035267945033	-0.11
P0DMV8	HSPA1B; HSPA1A	Heat shock 70 kDa protein 1A OS=Homo sapiens (Human) OX=9606 GN=HSPA1A PE=1 SV=1	0.198805362733305	0.123
P0DOY3	IGLC3	Immunoglobulin lambda constant 3 OS=Homo sapiens (Human) OX=9606 GN=IGLC3 PE=1 SV=1	0.811799665373668	-0.042
P10301	RRAS	Ras-related protein R-Ras OS=Homo sapiens (Human) OX=9606 GN=RRAS PE=1 SV=1	0.0000518479146978321	-0.612
P10412	HIST1H1E	Histone H1.4 OS=Homo sapiens (Human) OX=9606 GN=H1-4 PE=1 SV=2	0.839168241609978	-0.052
P10599	TXN	Thioredoxin OS=Homo sapiens (Human) OX=9606 GN=TXN PE=1 SV=3	0.0606723359084391	-0.416
P10643	C7	Complement component C7 OS=Homo sapiens (Human) OX=9606 GN=C7 PE=1 SV=2	0.854088685771817	0.029
P10768	ESD	S-formylglutathione hydrolase OS=Homo sapiens (Human) OX=9606 GN=ESD PE=1 SV=2	0.899237576644438	0.026
P10809	HSPD1	60 kDa heat shock protein. mitochondrial OS=Homo sapiens (Human) OX=9606 GN=HSPD1 PE=1 SV=2	0.263302202663339	-0.409
P10909	CLU	Clusterin OS=Homo sapiens (Human) OX=9606 GN=CLU PE=1 SV=1	0.98988480552783	-0.002
P10915	HAPLN1	Hyaluronan and proteoglycan link protein 1 OS=Homo sapiens (Human) OX=9606 GN=HAPLN1 PE=2 SV=2	0.171079293982887	0.328
P11021	HSPA5	Endoplasmic reticulum chaperone BiP OS=Homo sapiens (Human) OX=9606 GN=HSPA5 PE=1 SV=2	0.471228476885241	-0.122
P11047	LAMC1	Laminin subunit gamma-1 OS=Homo sapiens (Human) OX=9606 GN=LAMC1 PE=1 SV=3	0.185514606480147	0.253
P11142	HSPA8	Heat shock cognate 71 kDa protein OS=Homo sapiens (Human) OX=9606 GN=HSPA8 PE=1 SV=1	0.130272671828511	-0.174
P11216	PYGB	Glycogen phosphorylase. brain form OS=Homo sapiens (Human) OX=9606 GN=PYGB PE=1 SV=5	0.909173274649524	-0.026
P11413	G6PD	Glucose-6-phosphate 1-dehydrogenase OS=Homo sapiens (Human) OX=9606 GN=G6PD PE=1 SV=4	0.390004579153944	0.145
P11766	ADH5	Alcohol dehydrogenase class-3 OS=Homo sapiens (Human) OX=9606 GN=ADH5 PE=1 SV=4	0.163655559009234	-0.3
P12109	COL6A1	Collagen alpha-1(VI) chain OS=Homo sapiens (Human) OX=9606 GN=COL6A1 PE=1 SV=3	0.0926051958310204	-0.266
P12110	COL6A2	Collagen alpha-2(VI) chain OS=Homo sapiens (Human) OX=9606 GN=COL6A2 PE=1 SV=4	0.0634745308081847	-0.277
P12111	COL6A3	Collagen alpha-3(VI) chain OS=Homo sapiens (Human) OX=9606 GN=COL6A3 PE=1 SV=5	0.116546076982732	-0.228
P12429	ANXA3	Annexin A3 OS=Homo sapiens (Human) OX=9606 GN=ANXA3 PE=1 SV=3	1.09609850628549E-16	2.692
P12814	ACTN1	Alpha-actinin-1 OS=Homo sapiens (Human) OX=9606 GN=ACTN1 PE=1 SV=2	0.351885912430411	-0.134
P12956	XRCC6	X-ray repair cross-complementing protein 6 OS=Homo sapiens (Human) OX=9606 GN=XRCC6 PE=1 SV=2	0.0283211696578644	0.514
P13010	XRCC5	X-ray repair cross-complementing protein 5 OS=Homo sapiens (Human) OX=9606 GN=XRCC5 PE=1 SV=3	0.0214370870135771	0.403
P13489	RNH1	Ribonuclease inhibitor OS=Homo sapiens (Human) OX=9606 GN=RNH1 PE=1 SV=2	0.955240321239254	0.009
P13611	VCAN	Versican core protein OS=Homo sapiens (Human) OX=9606 GN=VCAN PE=1 SV=3	0.973016507191257	-0.005
P13639	EEF2	Elongation factor 2 OS=Homo sapiens (Human) OX=9606 GN=EEF2 PE=1 SV=4	0.0342363349140633	-0.162
P13645	KRT10	Keratin. type I cytoskeletal 10 OS=Homo sapiens (Human) OX=9606 GN=KRT10 PE=1 SV=6	0.673977430979191	-0.102
P13667	PDIA4	Protein disulfide-isomerase A4 OS=Homo sapiens (Human) OX=9606 GN=PDIA4 PE=1 SV=2	0.747123368211871	0.083
P13671	C6	Complement component C6 OS=Homo sapiens (Human) OX=9606 GN=C6 PE=1 SV=3	0.441578665661788	0.147
P13727	PRG2	Bone marrow proteoglycan OS=Homo sapiens (Human) OX=9606 GN=PRG2 PE=1 SV=2	0.0896068681751784	0.448
P13796	LCP1	Plastin-2 OS=Homo sapiens (Human) OX=9606 GN=LCP1 PE=1 SV=6	0.00388195634754042	-0.521
P13797	PLS3	Plastin-3 OS=Homo sapiens (Human) OX=9606 GN=PLS3 PE=1 SV=4	0.0330238726249836	-0.225
P14136	GFAP	Glial fibrillary acidic protein OS=Homo sapiens (Human) OX=9606 GN=GFAP PE=1 SV=1	0.879139361566133	0.057
P14543	NID1	Nidogen-1 OS=Homo sapiens (Human) OX=9606 GN=NID1 PE=1 SV=3	0.362059834984831	0.203
P14550	AKR1A1	Aldo-keto reductase family 1 member A1 OS=Homo sapiens (Human) OX=9606 GN=AKR1A1 PE=1 SV=3	0.398695549036934	0.207
P14555	PLA2G2A	Phospholipase A2. membrane associated OS=Homo sapiens (Human) OX=9606 GN=PLA2G2A PE=1 SV=2	0.218955540528644	-0.447
P14618	PKM	Pyruvate kinase PKM OS=Homo sapiens (Human) OX=9606 GN=PKM PE=1 SV=4	0.0000100095320537056	-0.507
P14625	HSP90B1	Endoplasmin OS=Homo sapiens (Human) OX=9606 GN=HSP90B1 PE=1 SV=1	0.960869853664561	0.015
P14866	HNRNPL	Heterogeneous nuclear ribonucleoprotein L OS=Homo sapiens (Human) OX=9606 GN=HNRNPL PE=1 SV=2	0.516117890798429	-0.101
P14868	DARS	Aspartate--tRNA ligase. cytoplasmic OS=Homo sapiens (Human) OX=9606 GN=DARS1 PE=1 SV=2	0.0372050480041329	-0.496
P15144	ANPEP	Aminopeptidase N OS=Homo sapiens (Human) OX=9606 GN=ANPEP PE=1 SV=4	0.686126523045262	-0.099
P15502	ELN	Elastin OS=Homo sapiens (Human) OX=9606 GN=ELN PE=1 SV=4	0.00611282420633052	0.616
P16112	ACAN	Aggrecan core protein OS=Homo sapiens (Human) OX=9606 GN=ACAN PE=1 SV=3	0.00550998106055578	-0.745
P16152	CBR1; SETD4	Carbonyl reductase [NADPH] 1 OS=Homo sapiens (Human) OX=9606 GN=CBR1 PE=1 SV=3	0.202950314728025	0.168
P17655	CAPN2	Calpain-2 catalytic subunit OS=Homo sapiens (Human) OX=9606 GN=CAPN2 PE=1 SV=6	0.256447663694683	0.129
P17661	DES	Desmin OS=Homo sapiens (Human) OX=9606 GN=DES PE=1 SV=3	0.168156599554572	-0.264
P17858	PFKL	ATP-dependent 6-phosphofructokinase. liver type OS=Homo sapiens (Human) OX=9606 GN=PFKL PE=1 SV=6	0.19175134415743	-0.153
P17936	IGFBP3	Insulin-like growth factor-binding protein 3 OS=Homo sapiens (Human) OX=9606 GN=IGFBP3 PE=1 SV=2	0.290838229685611	-0.214
P17987	TCP1	T-complex protein 1 subunit alpha OS=Homo sapiens (Human) OX=9606 GN=TCP1 PE=1 SV=1	0.725869381853025	0.07
P18124	RPL7	60S ribosomal protein L7 OS=Homo sapiens (Human) OX=9606 GN=RPL7 PE=1 SV=1	0.103825126209141	0.334
P18206	VCL	Vinculin OS=Homo sapiens (Human) OX=9606 GN=VCL PE=1 SV=4	0.931402331741633	-0.016
P18428	LBP	Lipopolysaccharide-binding protein OS=Homo sapiens (Human) OX=9606 GN=LBP PE=1 SV=3	0.0368588019420047	-0.354
P18669	PGAM1; LOC643576	Phosphoglycerate mutase 1 OS=Homo sapiens (Human) OX=9606 GN=PGAM1 PE=1 SV=2	0.0432187146280663	-0.437
P19338	NCL	Nucleolin OS=Homo sapiens (Human) OX=9606 GN=NCL PE=1 SV=3	0.681988297970688	-0.092
P19823	ITIH2	Inter-alpha-trypsin inhibitor heavy chain H2 OS=Homo sapiens (Human) OX=9606 GN=ITIH2 PE=1 SV=2	0.184472493432374	-0.216
P19827	ITIH1	Inter-alpha-trypsin inhibitor heavy chain H1 OS=Homo sapiens (Human) OX=9606 GN=ITIH1 PE=1 SV=3	0.539179683421391	-0.083
P19971	TYMP; SCO2	Thymidine phosphorylase OS=Homo sapiens (Human) OX=9606 GN=TYMP PE=1 SV=2	0.81028254917824	-0.059
P20073	ANXA7	Annexin A7 OS=Homo sapiens (Human) OX=9606 GN=ANXA7 PE=1 SV=3	0.0157742573593398	-0.324
P20591	MX1	Interferon-induced GTP-binding protein Mx1 OS=Homo sapiens (Human) OX=9606 GN=MX1 PE=1 SV=4	0.0148364348562749	0.716
P20774	OGN	Mimecan OS=Homo sapiens (Human) OX=9606 GN=OGN PE=1 SV=1	0.316053081842568	-0.146
P20851	C4BPB	C4b-binding protein beta chain OS=Homo sapiens (Human) OX=9606 GN=C4BPB PE=1 SV=1	0.627299578020254	0.142
P20908	COL5A1	Collagen alpha-1(V) chain OS=Homo sapiens (Human) OX=9606 GN=COL5A1 PE=1 SV=3	0.911125092942643	-0.035
P21291	CSRP1	Cysteine and glycine-rich protein 1 OS=Homo sapiens (Human) OX=9606 GN=CSRP1 PE=1 SV=3	0.942467227084982	0.014
P21333	FLNA	Filamin-A OS=Homo sapiens (Human) OX=9606 GN=FLNA PE=1 SV=4	0.265288215635085	0.175
P21810	BGN	Biglycan OS=Homo sapiens (Human) OX=9606 GN=BGN PE=1 SV=2	0.594557092006326	-0.075
P21926	CD9	CD9 antigen OS=Homo sapiens (Human) OX=9606 GN=CD9 PE=1 SV=4	0.00144905312814153	-0.745
P21964	COMT	Catechol O-methyltransferase OS=Homo sapiens (Human) OX=9606 GN=COMT PE=1 SV=2	0.991617475745741	0.002
P21980	TGM2	Protein-glutamine gamma-glutamyltransferase 2 OS=Homo sapiens (Human) OX=9606 GN=TGM2 PE=1 SV=2	0.0635766845748194	-0.338
P22105	TNXB	Tenascin-X OS=Homo sapiens (Human) OX=9606 GN=TNXB PE=1 SV=5	0.709873274410072	0.066
P22314	UBA1	Ubiquitin-like modifier-activating enzyme 1 OS=Homo sapiens (Human) OX=9606 GN=UBA1 PE=1 SV=3	0.161724256154387	0.171
P22352	GPX3	Glutathione peroxidase 3 OS=Homo sapiens (Human) OX=9606 GN=GPX3 PE=1 SV=2	0.0512561683045859	-0.216
P22626	HNRNPA2B1	Heterogeneous nuclear ribonucleoproteins A2/B1 OS=Homo sapiens (Human) OX=9606 GN=HNRNPA2B1 PE=1 SV=2	0.000306451927811576	0.553
P23142	FBLN1	Fibulin-1 OS=Homo sapiens (Human) OX=9606 GN=FBLN1 PE=1 SV=4	0.617872064671445	0.099
P23246	SFPQ	Splicing factor. proline- and glutamine-rich OS=Homo sapiens (Human) OX=9606 GN=SFPQ PE=1 SV=2	0.0852813395680015	0.308
P23284	PPIB	Peptidyl-prolyl cis-trans isomerase B OS=Homo sapiens (Human) OX=9606 GN=PPIB PE=1 SV=2	0.486879881716581	-0.108
P23381	WARS	Tryptophan--tRNA ligase. cytoplasmic OS=Homo sapiens (Human) OX=9606 GN=WARS1 PE=1 SV=2	0.335966716172266	0.202
P23396	RPS3	40S ribosomal protein S3 OS=Homo sapiens (Human) OX=9606 GN=RPS3 PE=1 SV=2	0.511651467893632	-0.105
P23528	CFL1	Cofilin-1 OS=Homo sapiens (Human) OX=9606 GN=CFL1 PE=1 SV=3	0.304594438570617	-0.135
P23634	ATP2B4	Plasma membrane calcium-transporting ATPase 4 OS=Homo sapiens (Human) OX=9606 GN=ATP2B4 PE=1 SV=2	0.163928129318792	-0.227
P24043	LAMA2	Laminin subunit alpha-2 OS=Homo sapiens (Human) OX=9606 GN=LAMA2 PE=1 SV=4	0.396728601232893	0.19
P24534	EEF1B2	Elongation factor 1-beta OS=Homo sapiens (Human) OX=9606 GN=EEF1B2 PE=1 SV=3	0.250796015098564	-0.246
P24593	IGFBP5	Insulin-like growth factor-binding protein 5 OS=Homo sapiens (Human) OX=9606 GN=IGFBP5 PE=1 SV=1	0.112302720303704	-0.434
P24821	TNC	Tenascin OS=Homo sapiens (Human) OX=9606 GN=TNC PE=1 SV=3	0.000649587500280166	-1.015
P24844	MYL9	Myosin regulatory light polypeptide 9 OS=Homo sapiens (Human) OX=9606 GN=MYL9 PE=1 SV=4	0.874456611696364	-0.04
P25067	COL8A2	Collagen alpha-2(VIII) chain OS=Homo sapiens (Human) OX=9606 GN=COL8A2 PE=1 SV=2	0.969637765258267	0.009
P25325	MPST	3-mercaptopyruvate sulfurtransferase OS=Homo sapiens (Human) OX=9606 GN=MPST PE=1 SV=3	0.0643102063000697	-0.485
P25705	ATP5A1	ATP synthase subunit alpha. mitochondrial OS=Homo sapiens (Human) OX=9606 GN=ATP5F1A PE=1 SV=1	0.220007313611693	0.282
P25940	COL5A3	Collagen alpha-3(V) chain OS=Homo sapiens (Human) OX=9606 GN=COL5A3 PE=1 SV=3	0.707890790529193	-0.107
P26022	PTX3	Pentraxin-related protein PTX3 OS=Homo sapiens (Human) OX=9606 GN=PTX3 PE=1 SV=3	0.0375149121695965	0.475
P26038	MSN	Moesin OS=Homo sapiens (Human) OX=9606 GN=MSN PE=1 SV=3	0.0000624868351377823	-0.383
P26447	S100A4	Protein S100-A4 OS=Homo sapiens (Human) OX=9606 GN=S100A4 PE=1 SV=1	0.0758402932381486	-0.383
P26572	MGAT1	Alpha-1.3-mannosyl-glycoprotein 2-beta-N-acetylglucosaminyltransferase OS=Homo sapiens (Human) OX=9606 GN=MGAT1 PE=1 SV=2	0.578529605803742	0.138
P26599	PTBP1	Polypyrimidine tract-binding protein 1 OS=Homo sapiens (Human) OX=9606 GN=PTBP1 PE=1 SV=1	0.0209548416844577	0.506
P26641	EEF1G	Elongation factor 1-gamma OS=Homo sapiens (Human) OX=9606 GN=EEF1G PE=1 SV=3	0.439994579502365	0.097
P26927	MST1	Hepatocyte growth factor-like protein OS=Homo sapiens (Human) OX=9606 GN=MST1 PE=1 SV=2	0.170478708935015	-0.268
P27169	PON1	Serum paraoxonase/arylesterase 1 OS=Homo sapiens (Human) OX=9606 GN=PON1 PE=1 SV=3	0.844402402769853	0.037
P27658	COL8A1	Collagen alpha-1(VIII) chain OS=Homo sapiens (Human) OX=9606 GN=COL8A1 PE=1 SV=2	0.341446311194488	-0.212
P27816	MAP4	Microtubule-associated protein 4 OS=Homo sapiens (Human) OX=9606 GN=MAP4 PE=1 SV=3	0.00390481791168393	0.74
P27824	CANX	Calnexin OS=Homo sapiens (Human) OX=9606 GN=CANX PE=1 SV=2	0.199627931326673	-0.25
P28300	LOX	Protein-lysine 6-oxidase OS=Homo sapiens (Human) OX=9606 GN=LOX PE=1 SV=2	0.88098556826395	0.034
P28482	MAPK1	Mitogen-activated protein kinase 1 OS=Homo sapiens (Human) OX=9606 GN=MAPK1 PE=1 SV=3	0.921012637161513	-0.016
P29401	TKT	Transketolase OS=Homo sapiens (Human) OX=9606 GN=TKT PE=1 SV=3	0.244207938692833	0.274
P29622	SERPINA4	Kallistatin OS=Homo sapiens (Human) OX=9606 GN=SERPINA4 PE=1 SV=3	0.645159164170835	-0.062
P30041	PRDX6	Peroxiredoxin-6 OS=Homo sapiens (Human) OX=9606 GN=PRDX6 PE=1 SV=3	0.594092353973734	0.077
P30043	BLVRB	Flavin reductase (NADPH) OS=Homo sapiens (Human) OX=9606 GN=BLVRB PE=1 SV=3	0.855160280582702	-0.041
P30044	PRDX5	Peroxiredoxin-5. mitochondrial OS=Homo sapiens (Human) OX=9606 GN=PRDX5 PE=1 SV=4	0.233633437626544	-0.288
P30050	RPL12	60S ribosomal protein L12 OS=Homo sapiens (Human) OX=9606 GN=RPL12 PE=1 SV=1	0.418840446531554	0.166
P30086	PEBP1	Phosphatidylethanolamine-binding protein 1 OS=Homo sapiens (Human) OX=9606 GN=PEBP1 PE=1 SV=3	0.79809985342306	0.069
P30101	PDIA3	Protein disulfide-isomerase A3 OS=Homo sapiens (Human) OX=9606 GN=PDIA3 PE=1 SV=4	0.862795997254365	0.035
P30153	PPP2R1A	Serine/threonine-protein phosphatase 2A 65 kDa regulatory subunit A alpha isoform OS=Homo sapiens (Human) OX=9606 GN=PPP2R1A PE=1 SV=4	0.315127052724114	-0.211
P30740	SERPINB1	Leukocyte elastase inhibitor OS=Homo sapiens (Human) OX=9606 GN=SERPINB1 PE=1 SV=1	0.457104719231932	0.151
P31146	CORO1A	Coronin-1A OS=Homo sapiens (Human) OX=9606 GN=CORO1A PE=1 SV=4	0.925584208377581	-0.024
P31150	GDI1	Rab GDP dissociation inhibitor alpha OS=Homo sapiens (Human) OX=9606 GN=GDI1 PE=1 SV=2	0.000524051291997155	0.646
P31939	ATIC	Bifunctional purine biosynthesis protein PURH OS=Homo sapiens (Human) OX=9606 GN=ATIC PE=1 SV=3	0.670061639043389	-0.074
P31943	HNRNPH1	Heterogeneous nuclear ribonucleoprotein H OS=Homo sapiens (Human) OX=9606 GN=HNRNPH1 PE=1 SV=4	0.265876179360219	0.161
P31949	S100A11	Protein S100-A11 OS=Homo sapiens (Human) OX=9606 GN=S100A11 PE=1 SV=2	0.0116653429742337	-0.492
P32119	PRDX2	Peroxiredoxin-2 OS=Homo sapiens (Human) OX=9606 GN=PRDX2 PE=1 SV=5	0.96547253202774	0.006
P33176	KIF5B	Kinesin-1 heavy chain OS=Homo sapiens (Human) OX=9606 GN=KIF5B PE=1 SV=1	0.742191253288964	0.048
P34096	RNASE4	Ribonuclease 4 OS=Homo sapiens (Human) OX=9606 GN=RNASE4 PE=1 SV=3	0.933148780515857	-0.019
P34932	HSPA4	Heat shock 70 kDa protein 4 OS=Homo sapiens (Human) OX=9606 GN=HSPA4 PE=1 SV=4	0.0198775794773548	0.355
P35221	CTNNA1	Catenin alpha-1 OS=Homo sapiens (Human) OX=9606 GN=CTNNA1 PE=1 SV=1	0.257281723619361	0.156
P35222	CTNNB1	Catenin beta-1 OS=Homo sapiens (Human) OX=9606 GN=CTNNB1 PE=1 SV=1	0.539287035960821	0.101
P35442	THBS2	Thrombospondin-2 OS=Homo sapiens (Human) OX=9606 GN=THBS2 PE=1 SV=2	0.000731032495343715	-0.985
P35443	THBS4	Thrombospondin-4 OS=Homo sapiens (Human) OX=9606 GN=THBS4 PE=1 SV=2	0.0418278644501138	-0.514
P35527	KRT9	Keratin. type I cytoskeletal 9 OS=Homo sapiens (Human) OX=9606 GN=KRT9 PE=1 SV=3	0.536876932051524	0.156
P35555	FBN1	Fibrillin-1 OS=Homo sapiens (Human) OX=9606 GN=FBN1 PE=1 SV=4	0.336811697851456	-0.251
P35556	FBN2	Fibrillin-2 OS=Homo sapiens (Human) OX=9606 GN=FBN2 PE=1 SV=3	0.411811256986569	-0.322
P35579	MYH9	Myosin-9 OS=Homo sapiens (Human) OX=9606 GN=MYH9 PE=1 SV=4	0.919998534467443	0.013
P35580	MYH10	Myosin-10 OS=Homo sapiens (Human) OX=9606 GN=MYH10 PE=1 SV=3	0.0366306424814716	0.271
P35611	ADD1	Alpha-adducin OS=Homo sapiens (Human) OX=9606 GN=ADD1 PE=1 SV=2	0.233467071640136	0.138
P35625	TIMP3	Metalloproteinase inhibitor 3 OS=Homo sapiens (Human) OX=9606 GN=TIMP3 PE=1 SV=2	0.846955818716879	-0.05
P35749	MYH11	Myosin-11 OS=Homo sapiens (Human) OX=9606 GN=MYH11 PE=1 SV=3	0.877173529195288	0.038
P35858	IGFALS	Insulin-like growth factor-binding protein complex acid labile subunit OS=Homo sapiens (Human) OX=9606 GN=IGFALS PE=1 SV=1	0.794558723227332	0.05
P35908	KRT2	Keratin. type II cytoskeletal 2 epidermal OS=Homo sapiens (Human) OX=9606 GN=KRT2 PE=1 SV=2	0.378670828816224	-0.217
P36269	GGT5	Glutathione hydrolase 5 proenzyme OS=Homo sapiens (Human) OX=9606 GN=GGT5 PE=1 SV=2	0.0347497473705846	0.45
P36578	RPL4	60S ribosomal protein L4 OS=Homo sapiens (Human) OX=9606 GN=RPL4 PE=1 SV=5	0.486432969240926	-0.128
P36915	GNL1	Guanine nucleotide-binding protein-like 1 OS=Homo sapiens (Human) OX=9606 GN=GNL1 PE=1 SV=2	0.0238290388035185	0.414
P36955	SERPINF1	Pigment epithelium-derived factor OS=Homo sapiens (Human) OX=9606 GN=SERPINF1 PE=1 SV=4	0.0502864482888981	-0.35
P37108	SRP14	Signal recognition particle 14 kDa protein OS=Homo sapiens (Human) OX=9606 GN=SRP14 PE=1 SV=2	0.396079327614401	0.163
P37802	TAGLN2	Transgelin-2 OS=Homo sapiens (Human) OX=9606 GN=TAGLN2 PE=1 SV=3	0.911859772748661	-0.014
P38606	ATP6V1A	V-type proton ATPase catalytic subunit A OS=Homo sapiens (Human) OX=9606 GN=ATP6V1A PE=1 SV=2	0.705117357967184	-0.066
P38646	HSPA9	Stress-70 protein. mitochondrial OS=Homo sapiens (Human) OX=9606 GN=HSPA9 PE=1 SV=2	0.630667779054103	-0.091
P39059	COL15A1	Collagen alpha-1(XV) chain OS=Homo sapiens (Human) OX=9606 GN=COL15A1 PE=1 SV=2	0.920011594604012	-0.013
P39060	COL18A1	Collagen alpha-1(XVIII) chain OS=Homo sapiens (Human) OX=9606 GN=COL18A1 PE=1 SV=5	0.0000119511092614171	0.767
P40763	STAT3	Signal transducer and activator of transcription 3 OS=Homo sapiens (Human) OX=9606 GN=STAT3 PE=1 SV=2	0.750525915026873	0.068
P40939	HADHA	Trifunctional enzyme subunit alpha. mitochondrial OS=Homo sapiens (Human) OX=9606 GN=HADHA PE=1 SV=2	0.961054809379753	0.009
P41222	PTGDS	Prostaglandin-H2 D-isomerase OS=Homo sapiens (Human) OX=9606 GN=PTGDS PE=1 SV=1	0.160958683278997	-0.259
P42224	STAT1	Signal transducer and activator of transcription 1-alpha/beta OS=Homo sapiens (Human) OX=9606 GN=STAT1 PE=1 SV=2	8.54980843316734E-07	0.689
P43243	MATR3	Matrin-3 OS=Homo sapiens (Human) OX=9606 GN=MATR3 PE=1 SV=2	0.000952849005344159	0.461
P45880	VDAC2	Voltage-dependent anion-selective channel protein 2 OS=Homo sapiens (Human) OX=9606 GN=VDAC2 PE=1 SV=2	0.880082591281324	-0.023
P46459	NSF	Vesicle-fusing ATPase OS=Homo sapiens (Human) OX=9606 GN=NSF PE=1 SV=3	0.624120360278328	0.18
P46776	RPL27A	60S ribosomal protein L27a OS=Homo sapiens (Human) OX=9606 GN=RPL27A PE=1 SV=2	0.468807222928395	0.166
P46777	RPL5	60S ribosomal protein L5 OS=Homo sapiens (Human) OX=9606 GN=RPL5 PE=1 SV=3	0.79990634999097	-0.044
P46821	MAP1B	Microtubule-associated protein 1B OS=Homo sapiens (Human) OX=9606 GN=MAP1B PE=1 SV=2	0.0019441806311728	0.496
P46939	UTRN	Utrophin OS=Homo sapiens (Human) OX=9606 GN=UTRN PE=1 SV=2	0.0000408949534646598	0.795
P46940	IQGAP1	Ras GTPase-activating-like protein IQGAP1 OS=Homo sapiens (Human) OX=9606 GN=IQGAP1 PE=1 SV=1	0.444939998003628	0.083
P47755	CAPZA2	F-actin-capping protein subunit alpha-2 OS=Homo sapiens (Human) OX=9606 GN=CAPZA2 PE=1 SV=3	0.0484936576952907	-0.308
P47756	CAPZB	F-actin-capping protein subunit beta OS=Homo sapiens (Human) OX=9606 GN=CAPZB PE=1 SV=4	0.844193924062488	-0.026
P48059	LIMS1	LIM and senescent cell antigen-like-containing domain protein 1 OS=Homo sapiens (Human) OX=9606 GN=LIMS1 PE=1 SV=4	0.0780248487436937	0.31
P48061	CXCL12	Stromal cell-derived factor 1 OS=Homo sapiens (Human) OX=9606 GN=CXCL12 PE=1 SV=1	0.724700351898658	-0.074
P48444	ARCN1	Coatomer subunit delta OS=Homo sapiens (Human) OX=9606 GN=ARCN1 PE=1 SV=1	0.629515904499618	0.082
P48643	CCT5	T-complex protein 1 subunit epsilon OS=Homo sapiens (Human) OX=9606 GN=CCT5 PE=1 SV=1	0.291913697653866	-0.221
P49368	CCT3	T-complex protein 1 subunit gamma OS=Homo sapiens (Human) OX=9606 GN=CCT3 PE=1 SV=4	0.617312795781811	-0.077
P49411	TUFM	Elongation factor Tu. mitochondrial OS=Homo sapiens (Human) OX=9606 GN=TUFM PE=1 SV=2	0.308284347846349	0.176
P49747	COMP	Cartilage oligomeric matrix protein OS=Homo sapiens (Human) OX=9606 GN=COMP PE=1 SV=2	0.0303650389934542	-0.443
P49748	ACADVL	Very long-chain specific acyl-CoA dehydrogenase. mitochondrial OS=Homo sapiens (Human) OX=9606 GN=ACADVL PE=1 SV=1	0.281977559521563	0.218
P49908	SEPP1; SELENOP	Selenoprotein P OS=Homo sapiens (Human) OX=9606 GN=SELENOP PE=1 SV=3	0.32906741346937	0.194
P50148	GNAQ	Guanine nucleotide-binding protein G(q) subunit alpha OS=Homo sapiens (Human) OX=9606 GN=GNAQ PE=1 SV=4	0.68629488914832	-0.082
P50395	GDI2	Rab GDP dissociation inhibitor beta OS=Homo sapiens (Human) OX=9606 GN=GDI2 PE=1 SV=2	0.229771649234127	0.142
P50454	SERPINH1	Serpin H1 OS=Homo sapiens (Human) OX=9606 GN=SERPINH1 PE=1 SV=2	0.106816675061386	-0.223
P50570	DNM2	Dynamin-2 OS=Homo sapiens (Human) OX=9606 GN=DNM2 PE=1 SV=2	0.468774101118558	-0.127
P50990	CCT8	T-complex protein 1 subunit theta OS=Homo sapiens (Human) OX=9606 GN=CCT8 PE=1 SV=4	0.022332768715659	-0.347
P50991	CCT4	T-complex protein 1 subunit delta OS=Homo sapiens (Human) OX=9606 GN=CCT4 PE=1 SV=4	0.0474949712240683	-0.426
P50995	ANXA11	Annexin A11 OS=Homo sapiens (Human) OX=9606 GN=ANXA11 PE=1 SV=1	0.0775578000476169	-0.238
P51148	RAB5C	Ras-related protein Rab-5C OS=Homo sapiens (Human) OX=9606 GN=RAB5C PE=1 SV=2	0.167850244513507	-0.156
P51149	RAB7A	Ras-related protein Rab-7a OS=Homo sapiens (Human) OX=9606 GN=RAB7A PE=1 SV=1	0.0793287979230873	-0.348
P51178	PLCD1	1-phosphatidylinositol 4.5-bisphosphate phosphodiesterase delta-1 OS=Homo sapiens (Human) OX=9606 GN=PLCD1 PE=1 SV=2	0.0206995367510132	-0.432
P51884	LUM	Lumican OS=Homo sapiens (Human) OX=9606 GN=LUM PE=1 SV=2	0.188453338877234	-0.187
P51888	PRELP	Prolargin OS=Homo sapiens (Human) OX=9606 GN=PRELP PE=1 SV=1	0.378166094076815	-0.149
P51911	CNN1	Calponin-1 OS=Homo sapiens (Human) OX=9606 GN=CNN1 PE=1 SV=2	0.410543601216561	0.264
P51991	HNRNPA3	Heterogeneous nuclear ribonucleoprotein A3 OS=Homo sapiens (Human) OX=9606 GN=HNRNPA3 PE=1 SV=2	0.279138319022177	-0.21
P52272	HNRNPM	Heterogeneous nuclear ribonucleoprotein M OS=Homo sapiens (Human) OX=9606 GN=HNRNPM PE=1 SV=3	0.00802882552735836	0.465
P52565	ARHGDIA	Rho GDP-dissociation inhibitor 1 OS=Homo sapiens (Human) OX=9606 GN=ARHGDIA PE=1 SV=3	0.0137368671615214	0.571
P52943	CRIP2	Cysteine-rich protein 2 OS=Homo sapiens (Human) OX=9606 GN=CRIP2 PE=1 SV=1	0.128706713789826	0.186
P53396	ACLY	ATP-citrate synthase OS=Homo sapiens (Human) OX=9606 GN=ACLY PE=1 SV=3	0.00025461157540806	-0.586
P53618	COPB1	Coatomer subunit beta OS=Homo sapiens (Human) OX=9606 GN=COPB1 PE=1 SV=3	0.011499784543162	0.436
P53621	COPA	Coatomer subunit alpha OS=Homo sapiens (Human) OX=9606 GN=COPA PE=1 SV=2	0.0585610569090538	0.281
P54652	HSPA2	Heat shock-related 70 kDa protein 2 OS=Homo sapiens (Human) OX=9606 GN=HSPA2 PE=1 SV=1	0.275971440788578	0.221
P55001	MFAP2	Microfibrillar-associated protein 2 OS=Homo sapiens (Human) OX=9606 GN=MFAP2 PE=2 SV=1	0.244737899832509	-0.451
P55058	PLTP	Phospholipid transfer protein OS=Homo sapiens (Human) OX=9606 GN=PLTP PE=1 SV=1	0.000284797656916575	-1.168
P55072	VCP	Transitional endoplasmic reticulum ATPase OS=Homo sapiens (Human) OX=9606 GN=VCP PE=1 SV=4	0.81627432670563	0.038
P55083	MFAP4	Microfibril-associated glycoprotein 4 OS=Homo sapiens (Human) OX=9606 GN=MFAP4 PE=1 SV=2	0.790593816212661	-0.049
P55084	HADHB	Trifunctional enzyme subunit beta. mitochondrial OS=Homo sapiens (Human) OX=9606 GN=HADHB PE=1 SV=3	0.100142752091278	0.232
P55268	LAMB2	Laminin subunit beta-2 OS=Homo sapiens (Human) OX=9606 GN=LAMB2 PE=1 SV=2	0.15035873672264	0.245
P58166	INHBE	Inhibin beta E chain OS=Homo sapiens (Human) OX=9606 GN=INHBE PE=1 SV=1	0.00114777084641111	1.17
P59998	ARPC4	Actin-related protein 2/3 complex subunit 4 OS=Homo sapiens (Human) OX=9606 GN=ARPC4 PE=1 SV=3	0.0390426521097585	-0.326
P60174	TPI1	Triosephosphate isomerase OS=Homo sapiens (Human) OX=9606 GN=TPI1 PE=1 SV=3	0.173042131544168	-0.297
P60660	MYL6	Myosin light polypeptide 6 OS=Homo sapiens (Human) OX=9606 GN=MYL6 PE=1 SV=2	0.675316028680289	-0.079
P60709	ACTB	Actin. cytoplasmic 1 OS=Homo sapiens (Human) OX=9606 GN=ACTB PE=1 SV=1	0.191636579015223	-0.169
P60842	EIF4A1	Eukaryotic initiation factor 4A-I OS=Homo sapiens (Human) OX=9606 GN=EIF4A1 PE=1 SV=1	0.764975425075084	0.061
P60903	S100A10	Protein S100-A10 OS=Homo sapiens (Human) OX=9606 GN=S100A10 PE=1 SV=2	0.0295485038033376	-0.27
P60953	CDC42	Cell division control protein 42 homolog OS=Homo sapiens (Human) OX=9606 GN=CDC42 PE=1 SV=2	0.0307043171275895	-0.348
P60981	DSTN	Destrin OS=Homo sapiens (Human) OX=9606 GN=DSTN PE=1 SV=3	0.698340583553377	0.098
P61158	ACTR3	Actin-related protein 3 OS=Homo sapiens (Human) OX=9606 GN=ACTR3 PE=1 SV=3	0.990662858882362	0.002
P61160	ACTR2	Actin-related protein 2 OS=Homo sapiens (Human) OX=9606 GN=ACTR2 PE=1 SV=1	0.239093412107256	-0.282
P61163	ACTR1A	Alpha-centractin OS=Homo sapiens (Human) OX=9606 GN=ACTR1A PE=1 SV=1	0.109922453157451	-0.356
P61224	RAP1B	Ras-related protein Rap-1b OS=Homo sapiens (Human) OX=9606 GN=RAP1B PE=1 SV=1	0.070959413098399	-0.276
P61626	LYZ	Lysozyme C OS=Homo sapiens (Human) OX=9606 GN=LYZ PE=1 SV=1	0.48803410200371	0.155
P61769	B2M	Beta-2-microglobulin OS=Homo sapiens (Human) OX=9606 GN=B2M PE=1 SV=1	0.186815169252543	-0.32
P61978	HNRNPK	Heterogeneous nuclear ribonucleoprotein K OS=Homo sapiens (Human) OX=9606 GN=HNRNPK PE=1 SV=1	0.00104853090596322	0.377
P62140	PPP1CB	Serine/threonine-protein phosphatase PP1-beta catalytic subunit OS=Homo sapiens (Human) OX=9606 GN=PPP1CB PE=1 SV=3	0.202062120684773	-0.173
P62249	RPS16	40S ribosomal protein S16 OS=Homo sapiens (Human) OX=9606 GN=RPS16 PE=1 SV=2	0.42692507480667	0.158
P62277	RPS13	40S ribosomal protein S13 OS=Homo sapiens (Human) OX=9606 GN=RPS13 PE=1 SV=2	0.903635926795374	-0.026
P62333	PSMC6	26S proteasome regulatory subunit 10B OS=Homo sapiens (Human) OX=9606 GN=PSMC6 PE=1 SV=1	0.21119386898243	0.219
P62701	RPS4X	40S ribosomal protein S4. X isoform OS=Homo sapiens (Human) OX=9606 GN=RPS4X PE=1 SV=2	0.184030845265848	0.192
P62736	ACTA2	Actin. aortic smooth muscle OS=Homo sapiens (Human) OX=9606 GN=ACTA2 PE=1 SV=1	0.327358010071725	-0.151
P62805	HIST1H4A; HIST1H4F; HIST1H4D; HIST1H4J; HIST2H4A; HIST2H4B; HIST1H4H; HIST1H4C; HIST4H4; HIST1H4E; HIST1H4I; HIST1H4B; HIST1H4K; HIST1H4L	Histone H4 OS=Homo sapiens (Human) OX=9606 GN=H4C14 PE=1 SV=2	0.061166051621976	0.476
P62820	RAB1A	Ras-related protein Rab-1A OS=Homo sapiens (Human) OX=9606 GN=RAB1A PE=1 SV=3	0.0137483177544801	-0.69
P62826	RAN	GTP-binding nuclear protein Ran OS=Homo sapiens (Human) OX=9606 GN=RAN PE=1 SV=3	0.757360737957689	0.057
P62873	GNB1	Guanine nucleotide-binding protein G(I)/G(S)/G(T) subunit beta-1 OS=Homo sapiens (Human) OX=9606 GN=GNB1 PE=1 SV=3	0.00587568300185597	-0.392
P62879	GNB2	Guanine nucleotide-binding protein G(I)/G(S)/G(T) subunit beta-2 OS=Homo sapiens (Human) OX=9606 GN=GNB2 PE=1 SV=3	0.0708404626635233	-0.222
P62888	RPL30	60S ribosomal protein L30 OS=Homo sapiens (Human) OX=9606 GN=RPL30 PE=1 SV=2	0.704567991939238	-0.064
P62913	RPL11	60S ribosomal protein L11 OS=Homo sapiens (Human) OX=9606 GN=RPL11 PE=1 SV=2	0.609729249028847	-0.078
P62937	PPIA	Peptidyl-prolyl cis-trans isomerase A OS=Homo sapiens (Human) OX=9606 GN=PPIA PE=1 SV=2	0.558805648779085	-0.082
P62979	RPS27A	Ubiquitin-40S ribosomal protein S27a OS=Homo sapiens (Human) OX=9606 GN=RPS27A PE=1 SV=2	0.0888923662301794	-0.25
P63000	RAC1	Ras-related C3 botulinum toxin substrate 1 OS=Homo sapiens (Human) OX=9606 GN=RAC1 PE=1 SV=1	0.182190592686881	-0.237
P63010	AP2B1	AP-2 complex subunit beta OS=Homo sapiens (Human) OX=9606 GN=AP2B1 PE=1 SV=1	0.889480190524788	-0.019
P63104	YWHAZ	14-3-3 protein zeta/delta OS=Homo sapiens (Human) OX=9606 GN=YWHAZ PE=1 SV=1	0.907195792910383	-0.017
P63241	EIF5A	Eukaryotic translation initiation factor 5A-1 OS=Homo sapiens (Human) OX=9606 GN=EIF5A PE=1 SV=2	0.532263267445527	-0.133
P67936	TPM4	Tropomyosin alpha-4 chain OS=Homo sapiens (Human) OX=9606 GN=TPM4 PE=1 SV=3	0.328055919766043	-0.351
P68104	EEF1A1	Elongation factor 1-alpha 1 OS=Homo sapiens (Human) OX=9606 GN=EEF1A1 PE=1 SV=1	0.283972887973433	-0.103
P68133	ACTA1	Actin. alpha skeletal muscle OS=Homo sapiens (Human) OX=9606 GN=ACTA1 PE=1 SV=1	0.396697647607535	-0.16
P68366	TUBA4A	Tubulin alpha-4A chain OS=Homo sapiens (Human) OX=9606 GN=TUBA4A PE=1 SV=1	0.0536528077115907	-0.348
P68371	TUBB4B	Tubulin beta-4B chain OS=Homo sapiens (Human) OX=9606 GN=TUBB4B PE=1 SV=1	0.587952925368401	0.088
P68402	PAFAH1B2	Platelet-activating factor acetylhydrolase IB subunit beta OS=Homo sapiens (Human) OX=9606 GN=PAFAH1B2 PE=1 SV=1	0.338162012078237	-0.225
P68871	HBB	Hemoglobin subunit beta OS=Homo sapiens (Human) OX=9606 GN=HBB PE=1 SV=2	0.112571150526964	-0.537
P69905	HBA2; HBA1	Hemoglobin subunit alpha OS=Homo sapiens (Human) OX=9606 GN=HBA2 PE=1 SV=2	0.0741560925001324	-0.563
P78371	CCT2	T-complex protein 1 subunit beta OS=Homo sapiens (Human) OX=9606 GN=CCT2 PE=1 SV=4	0.324758900127089	-0.151
P78417	GSTO1	Glutathione S-transferase omega-1 OS=Homo sapiens (Human) OX=9606 GN=GSTO1 PE=1 SV=2	0.703427422904578	-0.076
P78527	PRKDC	DNA-dependent protein kinase catalytic subunit OS=Homo sapiens (Human) OX=9606 GN=PRKDC PE=1 SV=3	0.000874140061009942	0.648
P78539	SRPX	Sushi repeat-containing protein SRPX OS=Homo sapiens (Human) OX=9606 GN=SRPX PE=1 SV=1	0.109215842168053	0.359
P82987	ADAMTSL3	ADAMTS-like protein 3 OS=Homo sapiens (Human) OX=9606 GN=ADAMTSL3 PE=1 SV=4	0.223792042914345	0.299
P83110	HTRA3	Serine protease HTRA3 OS=Homo sapiens (Human) OX=9606 GN=HTRA3 PE=1 SV=2	0.718634041876809	-0.107
P83731	RPL24	60S ribosomal protein L24 OS=Homo sapiens (Human) OX=9606 GN=RPL24 PE=1 SV=1	0.879071012223353	0.024
P84077	ARF1	ADP-ribosylation factor 1 OS=Homo sapiens (Human) OX=9606 GN=ARF1 PE=1 SV=2	0.737679889122529	-0.069
P84103	SRSF3	Serine/arginine-rich splicing factor 3 OS=Homo sapiens (Human) OX=9606 GN=SRSF3 PE=1 SV=1	0.839333760531056	-0.045
P98095	FBLN2	Fibulin-2 OS=Homo sapiens (Human) OX=9606 GN=FBLN2 PE=1 SV=2	0.0696462390296459	0.286
P98160	HSPG2	Basement membrane-specific heparan sulfate proteoglycan core protein OS=Homo sapiens (Human) OX=9606 GN=HSPG2 PE=1 SV=4	0.248935495235329	0.157
Q00325	SLC25A3	Phosphate carrier protein. mitochondrial OS=Homo sapiens (Human) OX=9606 GN=SLC25A3 PE=1 SV=2	0.270032354946183	0.208
Q00341	HDLBP	Vigilin OS=Homo sapiens (Human) OX=9606 GN=HDLBP PE=1 SV=2	5.39238138173089E-06	-0.664
Q00604	NDP	Norrin OS=Homo sapiens (Human) OX=9606 GN=NDP PE=1 SV=1	0.000170693413691145	1.395
Q00610	CLTC	Clathrin heavy chain 1 OS=Homo sapiens (Human) OX=9606 GN=CLTC PE=1 SV=5	0.0205697999233493	0.332
Q00839	HNRNPU	Heterogeneous nuclear ribonucleoprotein U OS=Homo sapiens (Human) OX=9606 GN=HNRNPU PE=1 SV=6	0.00127655141474234	0.413
Q01082	SPTBN1	Spectrin beta chain. non-erythrocytic 1 OS=Homo sapiens (Human) OX=9606 GN=SPTBN1 PE=1 SV=2	0.119521378641935	0.231
Q01484	ANK2	Ankyrin-2 OS=Homo sapiens (Human) OX=9606 GN=ANK2 PE=1 SV=4	0.776041145553069	-0.06
Q01518	CAP1	Adenylyl cyclase-associated protein 1 OS=Homo sapiens (Human) OX=9606 GN=CAP1 PE=1 SV=5	0.529548220453834	-0.119
Q01813	PFKP	ATP-dependent 6-phosphofructokinase. platelet type OS=Homo sapiens (Human) OX=9606 GN=PFKP PE=1 SV=2	0.839971794034415	-0.035
Q01955	COL4A3	Collagen alpha-3(IV) chain OS=Homo sapiens (Human) OX=9606 GN=COL4A3 PE=1 SV=3	0.806358539846804	0.074
Q01995	TAGLN	Transgelin OS=Homo sapiens (Human) OX=9606 GN=TAGLN PE=1 SV=4	0.871749028653369	-0.031
Q02952	AKAP12	A-kinase anchor protein 12 OS=Homo sapiens (Human) OX=9606 GN=AKAP12 PE=1 SV=4	0.00464368792785509	1.03
Q03135	CAV1	Caveolin-1 OS=Homo sapiens (Human) OX=9606 GN=CAV1 PE=1 SV=4	0.797319657394	-0.058
Q03591	CFHR1	Complement factor H-related protein 1 OS=Homo sapiens (Human) OX=9606 GN=CFHR1 PE=1 SV=2	0.411075401779609	0.231
Q04828	AKR1C1	Aldo-keto reductase family 1 member C1 OS=Homo sapiens (Human) OX=9606 GN=AKR1C1 PE=1 SV=1	0.572061245322103	0.098
Q05682	CALD1	Caldesmon OS=Homo sapiens (Human) OX=9606 GN=CALD1 PE=1 SV=3	0.0617642679966479	0.518
Q05707	COL14A1	Collagen alpha-1(XIV) chain OS=Homo sapiens (Human) OX=9606 GN=COL14A1 PE=1 SV=3	0.303848538026336	-0.144
Q06033	ITIH3	Inter-alpha-trypsin inhibitor heavy chain H3 OS=Homo sapiens (Human) OX=9606 GN=ITIH3 PE=1 SV=2	0.0187110178523726	0.566
Q06828	FMOD	Fibromodulin OS=Homo sapiens (Human) OX=9606 GN=FMOD PE=1 SV=2	0.468702893384011	-0.19
Q06830	PRDX1	Peroxiredoxin-1 OS=Homo sapiens (Human) OX=9606 GN=PRDX1 PE=1 SV=1	0.686835410900784	-0.047
Q07507	DPT	Dermatopontin OS=Homo sapiens (Human) OX=9606 GN=DPT PE=1 SV=2	0.243583267112716	-0.225
Q07954	LRP1	Prolow-density lipoprotein receptor-related protein 1 OS=Homo sapiens (Human) OX=9606 GN=LRP1 PE=1 SV=2	0.126220153949801	-0.26
Q07960	ARHGAP1	Rho GTPase-activating protein 1 OS=Homo sapiens (Human) OX=9606 GN=ARHGAP1 PE=1 SV=1	0.666617101761617	0.09
Q08397	LOXL1	Lysyl oxidase homolog 1 OS=Homo sapiens (Human) OX=9606 GN=LOXL1 PE=1 SV=2	0.83953447680564	-0.058
Q08431	MFGE8	Lactadherin OS=Homo sapiens (Human) OX=9606 GN=MFGE8 PE=1 SV=3	0.42532764469072	-0.126
Q09666	AHNAK	Neuroblast differentiation-associated protein AHNAK OS=Homo sapiens (Human) OX=9606 GN=AHNAK PE=1 SV=2	0.0261944384949403	0.297
Q10567	AP1B1	AP-1 complex subunit beta-1 OS=Homo sapiens (Human) OX=9606 GN=AP1B1 PE=1 SV=2	0.933928128292027	0.016
Q12805	EFEMP1	EGF-containing fibulin-like extracellular matrix protein 1 OS=Homo sapiens (Human) OX=9606 GN=EFEMP1 PE=1 SV=2	0.974315831992101	0.006
Q13045	FLII	Protein flightless-1 homolog OS=Homo sapiens (Human) OX=9606 GN=FLII PE=1 SV=2	0.822953388646078	0.042
Q13103	SPP2	Secreted phosphoprotein 24 OS=Homo sapiens (Human) OX=9606 GN=SPP2 PE=1 SV=1	0.0146801100717024	-0.633
Q13162	PRDX4	Peroxiredoxin-4 OS=Homo sapiens (Human) OX=9606 GN=PRDX4 PE=1 SV=1	0.659075464515511	-0.074
Q13214	SEMA3B	Semaphorin-3B OS=Homo sapiens (Human) OX=9606 GN=SEMA3B PE=2 SV=1	0.0727143438878908	0.416
Q13228	SELENBP1	Methanethiol oxidase OS=Homo sapiens (Human) OX=9606 GN=SELENBP1 PE=1 SV=2	0.087127925755462	0.402
Q13361	MFAP5	Microfibrillar-associated protein 5 OS=Homo sapiens (Human) OX=9606 GN=MFAP5 PE=1 SV=1	0.83858330862724	-0.066
Q13418	ILK	Integrin-linked protein kinase OS=Homo sapiens (Human) OX=9606 GN=ILK PE=1 SV=2	0.454983305724412	-0.089
Q13425	SNTB2	Beta-2-syntrophin OS=Homo sapiens (Human) OX=9606 GN=SNTB2 PE=1 SV=1	0.00019750268006749	0.587
Q13509	TUBB3	Tubulin beta-3 chain OS=Homo sapiens (Human) OX=9606 GN=TUBB3 PE=1 SV=2	0.0296953007074389	-0.52
Q13557	CAMK2D	Calcium/calmodulin-dependent protein kinase type II subunit delta OS=Homo sapiens (Human) OX=9606 GN=CAMK2D PE=1 SV=3	0.0878459399399194	0.23
Q13642	FHL1	Four and a half LIM domains protein 1 OS=Homo sapiens (Human) OX=9606 GN=FHL1 PE=1 SV=4	0.354345438123036	0.161
Q13813	SPTAN1	Spectrin alpha chain. non-erythrocytic 1 OS=Homo sapiens (Human) OX=9606 GN=SPTAN1 PE=1 SV=3	0.0108265375951536	0.315
Q13838	DDX39B	Spliceosome RNA helicase DDX39B OS=Homo sapiens (Human) OX=9606 GN=DDX39B PE=1 SV=1	0.240021731056739	-0.232
Q13885	TUBB2A	Tubulin beta-2A chain OS=Homo sapiens (Human) OX=9606 GN=TUBB2A PE=1 SV=1	0.951057769993519	-0.01
Q14103	HNRNPD	Heterogeneous nuclear ribonucleoprotein D0 OS=Homo sapiens (Human) OX=9606 GN=HNRNPD PE=1 SV=1	0.121641998720708	0.232
Q14112	NID2	Nidogen-2 OS=Homo sapiens (Human) OX=9606 GN=NID2 PE=1 SV=3	0.542660147014463	0.133
Q14152	EIF3A	Eukaryotic translation initiation factor 3 subunit A OS=Homo sapiens (Human) OX=9606 GN=EIF3A PE=1 SV=1	0.00457399658758103	0.607
Q14195	DPYSL3	Dihydropyrimidinase-related protein 3 OS=Homo sapiens (Human) OX=9606 GN=DPYSL3 PE=1 SV=1	0.381866079137027	0.077
Q14203	DCTN1	Dynactin subunit 1 OS=Homo sapiens (Human) OX=9606 GN=DCTN1 PE=1 SV=3	0.743646470326288	-0.06
Q14204	DYNC1H1	Cytoplasmic dynein 1 heavy chain 1 OS=Homo sapiens (Human) OX=9606 GN=DYNC1H1 PE=1 SV=5	0.000570683410058274	0.45
Q14247	CTTN	Src substrate cortactin OS=Homo sapiens (Human) OX=9606 GN=CTTN PE=1 SV=2	0.713848648953599	0.084
Q14314	FGL2	Fibroleukin OS=Homo sapiens (Human) OX=9606 GN=FGL2 PE=1 SV=1	0.746281388071189	0.083
Q14315	FLNC	Filamin-C OS=Homo sapiens (Human) OX=9606 GN=FLNC PE=1 SV=3	0.992332725284097	0.002
Q14344	GNA13	Guanine nucleotide-binding protein subunit alpha-13 OS=Homo sapiens (Human) OX=9606 GN=GNA13 PE=1 SV=2	0.47702945390111	-0.108
Q14393	GAS6	Growth arrest-specific protein 6 OS=Homo sapiens (Human) OX=9606 GN=GAS6 PE=1 SV=3	0.513715809454436	-0.195
Q14624	ITIH4	Inter-alpha-trypsin inhibitor heavy chain H4 OS=Homo sapiens (Human) OX=9606 GN=ITIH4 PE=1 SV=4	0.210442583097516	-0.247
Q14697	GANAB	Neutral alpha-glucosidase AB OS=Homo sapiens (Human) OX=9606 GN=GANAB PE=1 SV=3	0.342076556192054	0.189
Q14764	MVP	Major vault protein OS=Homo sapiens (Human) OX=9606 GN=MVP PE=1 SV=4	0.0839559309025206	-0.255
Q14766	LTBP1	Latent-transforming growth factor beta-binding protein 1 OS=Homo sapiens (Human) OX=9606 GN=LTBP1 PE=1 SV=4	0.694946967865445	-0.079
Q14767	LTBP2	Latent-transforming growth factor beta-binding protein 2 OS=Homo sapiens (Human) OX=9606 GN=LTBP2 PE=1 SV=3	0.741544261932642	-0.061
Q14847	LASP1	LIM and SH3 domain protein 1 OS=Homo sapiens (Human) OX=9606 GN=LASP1 PE=1 SV=2	0.301779236023841	0.203
Q14974	KPNB1	Importin subunit beta-1 OS=Homo sapiens (Human) OX=9606 GN=KPNB1 PE=1 SV=2	0.199903859749801	0.214
Q14980	NUMA1	Nuclear mitotic apparatus protein 1 OS=Homo sapiens (Human) OX=9606 GN=NUMA1 PE=1 SV=2	0.0000263504014127297	0.596
Q15019	2020-09-02	Septin-2 OS=Homo sapiens (Human) OX=9606 GN=SEPTIN2 PE=1 SV=1	0.45949686829732	0.073
Q15063	POSTN	Periostin OS=Homo sapiens (Human) OX=9606 GN=POSTN PE=1 SV=2	0.131303879972347	-0.221
Q15084	PDIA6	Protein disulfide-isomerase A6 OS=Homo sapiens (Human) OX=9606 GN=PDIA6 PE=1 SV=1	0.554750296789559	-0.132
Q15113	PCOLCE	Procollagen C-endopeptidase enhancer 1 OS=Homo sapiens (Human) OX=9606 GN=PCOLCE PE=1 SV=2	0.154267576904792	-0.205
Q15149	PLEC	Plectin OS=Homo sapiens (Human) OX=9606 GN=PLEC PE=1 SV=3	0.00723067041324193	0.238
Q15181	PPA1	Inorganic pyrophosphatase OS=Homo sapiens (Human) OX=9606 GN=PPA1 PE=1 SV=2	0.344047265411469	0.179
Q15185	PTGES3	Prostaglandin E synthase 3 OS=Homo sapiens (Human) OX=9606 GN=PTGES3 PE=1 SV=1	0.764390032911627	0.046
Q15365	PCBP1	Poly(rC)-binding protein 1 OS=Homo sapiens (Human) OX=9606 GN=PCBP1 PE=1 SV=2	0.90028176911829	-0.015
Q15366	PCBP2	Poly(rC)-binding protein 2 OS=Homo sapiens (Human) OX=9606 GN=PCBP2 PE=1 SV=1	0.947228606241408	0.008
Q15417	CNN3	Calponin-3 OS=Homo sapiens (Human) OX=9606 GN=CNN3 PE=1 SV=1	0.216688053747391	0.192
Q15436	SEC23A	Protein transport protein Sec23A OS=Homo sapiens (Human) OX=9606 GN=SEC23A PE=1 SV=2	0.287133456887684	0.178
Q15582	TGFBI	Transforming growth factor-beta-induced protein ig-h3 OS=Homo sapiens (Human) OX=9606 GN=TGFBI PE=1 SV=1	0.537706426127951	-0.098
Q16181	2020-09-07	Septin-7 OS=Homo sapiens (Human) OX=9606 GN=SEPTIN7 PE=1 SV=2	0.0470061383032761	0.238
Q16363	LAMA4	Laminin subunit alpha-4 OS=Homo sapiens (Human) OX=9606 GN=LAMA4 PE=1 SV=4	0.72816937861198	0.079
Q16555	DPYSL2	Dihydropyrimidinase-related protein 2 OS=Homo sapiens (Human) OX=9606 GN=DPYSL2 PE=1 SV=1	0.753527652551817	0.03
Q16610	ECM1	Extracellular matrix protein 1 OS=Homo sapiens (Human) OX=9606 GN=ECM1 PE=1 SV=2	0.419862856666253	-0.182
Q16647	PTGIS	Prostacyclin synthase OS=Homo sapiens (Human) OX=9606 GN=PTGIS PE=1 SV=1	0.436929948530495	0.117
Q16658	FSCN1	Fascin OS=Homo sapiens (Human) OX=9606 GN=FSCN1 PE=1 SV=3	0.839988905308979	-0.029
Q16674	MIA	Melanoma-derived growth regulatory protein OS=Homo sapiens (Human) OX=9606 GN=MIA PE=1 SV=1	0.247009716831137	-0.36
Q16777	HIST2H2AC	Histone H2A type 2-C OS=Homo sapiens (Human) OX=9606 GN=HIST2H2AC PE=1 SV=4	0.15826163930969	0.386
Q16851	UGP2	UTP--glucose-1-phosphate uridylyltransferase OS=Homo sapiens (Human) OX=9606 GN=UGP2 PE=1 SV=5	0.00844715383301793	-0.442
Q1KMD3	HNRNPUL2	Heterogeneous nuclear ribonucleoprotein U-like protein 2 OS=Homo sapiens (Human) OX=9606 GN=HNRNPUL2 PE=1 SV=1	0.0300898687234572	0.326
Q27J81	INF2	Inverted formin-2 OS=Homo sapiens (Human) OX=9606 GN=INF2 PE=1 SV=2	0.57208558224808	-0.141
Q2M2W7	C17orf58	UPF0450 protein C17orf58 OS=Homo sapiens (Human) OX=9606 GN=C17orf58 PE=3 SV=2	0.655142902471723	0.156
Q53GG5	PDLIM3	PDZ and LIM domain protein 3 OS=Homo sapiens (Human) OX=9606 GN=PDLIM3 PE=1 SV=1	0.34778476088961	0.141
Q53RD9	FBLN7	Fibulin-7 OS=Homo sapiens (Human) OX=9606 GN=FBLN7 PE=2 SV=1	0.00786405506414665	0.637
Q562R1	ACTBL2	Beta-actin-like protein 2 OS=Homo sapiens (Human) OX=9606 GN=ACTBL2 PE=1 SV=2	0.470464174384424	0.186
Q5JWF2	GNAS	Guanine nucleotide-binding protein G(s) subunit alpha isoforms XLas OS=Homo sapiens (Human) OX=9606 GN=GNAS PE=1 SV=2	0.706385226207943	-0.08
Q5QNW6	HIST2H2BF	Histone H2B type 2-F OS=Homo sapiens (Human) OX=9606 GN=HIST2H2BF PE=1 SV=3	0.129964250108341	0.363
Q5XG87	PAPD7	Terminal nucleotidyltransferase 4A OS=Homo sapiens (Human) OX=9606 GN=TENT4A PE=1 SV=3	0.223762785546084	-0.303
Q63ZY3	KANK2	KN motif and ankyrin repeat domain-containing protein 2 OS=Homo sapiens (Human) OX=9606 GN=KANK2 PE=1 SV=1	0.0161114625697293	0.339
Q641Q3	METRNL	Meteorin-like protein OS=Homo sapiens (Human) OX=9606 GN=METRNL PE=2 SV=1	0.877479608350615	-0.037
Q687X5	STEAP4	Metalloreductase STEAP4 OS=Homo sapiens (Human) OX=9606 GN=STEAP4 PE=1 SV=1	0.763587860458577	0.066
Q6DD88	ATL3	Atlastin-3 OS=Homo sapiens (Human) OX=9606 GN=ATL3 PE=1 SV=1	0.1286715163019	-0.285
Q6IBS0	TWF2	Twinfilin-2 OS=Homo sapiens (Human) OX=9606 GN=TWF2 PE=1 SV=2	0.700595858485934	0.113
Q6NZI2	PTRF; CAVIN1	Caveolae-associated protein 1 OS=Homo sapiens (Human) OX=9606 GN=CAVIN1 PE=1 SV=1	0.717954823039821	-0.085
Q6PEZ8	PODNL1	Podocan-like protein 1 OS=Homo sapiens (Human) OX=9606 GN=PODNL1 PE=2 SV=2	0.0634800107786509	0.383
Q6UWY5	OLFML1	Olfactomedin-like protein 1 OS=Homo sapiens (Human) OX=9606 GN=OLFML1 PE=1 SV=2	0.575497333725691	0.077
Q6UY14	ADAMTSL4	ADAMTS-like protein 4 OS=Homo sapiens (Human) OX=9606 GN=ADAMTSL4 PE=1 SV=2	0.369936675278206	-0.207
Q6YHK3	CD109	CD109 antigen OS=Homo sapiens (Human) OX=9606 GN=CD109 PE=1 SV=2	0.227553496240461	-0.323
Q71U36	TUBA1A	Tubulin alpha-1A chain OS=Homo sapiens (Human) OX=9606 GN=TUBA1A PE=1 SV=1	0.781217165380585	-0.024
Q76M96	CCDC80	Coiled-coil domain-containing protein 80 OS=Homo sapiens (Human) OX=9606 GN=CCDC80 PE=1 SV=1	0.00320081206184503	-0.62
Q7KZF4	SND1	Staphylococcal nuclease domain-containing protein 1 OS=Homo sapiens (Human) OX=9606 GN=SND1 PE=1 SV=1	0.516757188705226	0.093
Q7L576	CYFIP1	Cytoplasmic FMR1-interacting protein 1 OS=Homo sapiens (Human) OX=9606 GN=CYFIP1 PE=1 SV=1	0.379330173402358	-0.197
Q7Z7G0	ABI3BP	Target of Nesh-SH3 OS=Homo sapiens (Human) OX=9606 GN=ABI3BP PE=1 SV=1	0.658378655448509	-0.075
Q86UU1	PHLDB1	Pleckstrin homology-like domain family B member 1 OS=Homo sapiens (Human) OX=9606 GN=PHLDB1 PE=1 SV=1	0.37137193872242	0.116
Q86UX7	FERMT3	Fermitin family homolog 3 OS=Homo sapiens (Human) OX=9606 GN=FERMT3 PE=1 SV=1	0.112773531855274	-0.266
Q86VP6	CAND1	Cullin-associated NEDD8-dissociated protein 1 OS=Homo sapiens (Human) OX=9606 GN=CAND1 PE=1 SV=2	0.240153028429854	0.199
Q86W92	PPFIBP1	Liprin-beta-1 OS=Homo sapiens (Human) OX=9606 GN=PPFIBP1 PE=1 SV=2	0.647838595893812	0.088
Q8IUL8	CILP2	Cartilage intermediate layer protein 2 OS=Homo sapiens (Human) OX=9606 GN=CILP2 PE=2 SV=2	0.0353662255176816	-0.553
Q8IUX7	AEBP1	Adipocyte enhancer-binding protein 1 OS=Homo sapiens (Human) OX=9606 GN=AEBP1 PE=1 SV=1	0.682744650914124	-0.066
Q8IWU6	SULF1	Extracellular sulfatase Sulf-1 OS=Homo sapiens (Human) OX=9606 GN=SULF1 PE=1 SV=1	0.864720199593404	0.037
Q8N135	LGI4	Leucine-rich repeat LGI family member 4 OS=Homo sapiens (Human) OX=9606 GN=LGI4 PE=1 SV=1	0.0130946880327822	0.657
Q8N2S1	LTBP4	Latent-transforming growth factor beta-binding protein 4 OS=Homo sapiens (Human) OX=9606 GN=LTBP4 PE=1 SV=2	0.0715585398642033	0.282
Q8N3V7	SYNPO	Synaptopodin OS=Homo sapiens (Human) OX=9606 GN=SYNPO PE=1 SV=2	0.0231216951692937	0.382
Q8N6G6	ADAMTSL1	ADAMTS-like protein 1 OS=Homo sapiens (Human) OX=9606 GN=ADAMTSL1 PE=1 SV=4	0.0369751015998207	0.43
Q8N6Y2	LRRC17	Leucine-rich repeat-containing protein 17 OS=Homo sapiens (Human) OX=9606 GN=LRRC17 PE=2 SV=1	0.116497283536779	-0.361
Q8NCH0	CHST14	Carbohydrate sulfotransferase 14 OS=Homo sapiens (Human) OX=9606 GN=CHST14 PE=1 SV=2	0.0753430471554272	0.289
Q8TAD2	IL17D	Interleukin-17D OS=Homo sapiens (Human) OX=9606 GN=IL17D PE=2 SV=1	0.00455953749869649	0.66
Q8TDX7	NEK7	Serine/threonine-protein kinase Nek7 OS=Homo sapiens (Human) OX=9606 GN=NEK7 PE=1 SV=1	0.144977056971031	-0.494
Q8WUM4	PDCD6IP	Programmed cell death 6-interacting protein OS=Homo sapiens (Human) OX=9606 GN=PDCD6IP PE=1 SV=1	0.0621309147033107	0.207
Q8WWI5	SLC44A1	Choline transporter-like protein 1 OS=Homo sapiens (Human) OX=9606 GN=SLC44A1 PE=1 SV=1	0.261821167444349	0.404
Q8WX93	PALLD	Palladin OS=Homo sapiens (Human) OX=9606 GN=PALLD PE=1 SV=3	0.181623259436286	0.225
Q92597	NDRG1	Protein NDRG1 OS=Homo sapiens (Human) OX=9606 GN=NDRG1 PE=1 SV=1	0.173852981411245	-0.199
Q92599	2020-09-08	Septin-8 OS=Homo sapiens (Human) OX=9606 GN=SEPTIN8 PE=1 SV=4	0.030288446936674	0.384
Q92626	PXDN	Peroxidasin homolog OS=Homo sapiens (Human) OX=9606 GN=PXDN PE=1 SV=2	0.265932492369054	0.14
Q92743	HTRA1	Serine protease HTRA1 OS=Homo sapiens (Human) OX=9606 GN=HTRA1 PE=1 SV=1	0.000174301177044651	-0.876
Q92841	DDX17	Probable ATP-dependent RNA helicase DDX17 OS=Homo sapiens (Human) OX=9606 GN=DDX17 PE=1 SV=2	0.0516472138552772	0.286
Q92954	PRG4	Proteoglycan 4 OS=Homo sapiens (Human) OX=9606 GN=PRG4 PE=1 SV=3	0.300273077686544	-0.277
Q93052	LPP	Lipoma-preferred partner OS=Homo sapiens (Human) OX=9606 GN=LPP PE=1 SV=1	0.39024831094414	0.2
Q96AC1	FERMT2	Fermitin family homolog 2 OS=Homo sapiens (Human) OX=9606 GN=FERMT2 PE=1 SV=1	0.812893806761366	0.027
Q96CW1	AP2M1	AP-2 complex subunit mu OS=Homo sapiens (Human) OX=9606 GN=AP2M1 PE=1 SV=2	0.248312608331521	-0.234
Q96CX2	KCTD12	BTB/POZ domain-containing protein KCTD12 OS=Homo sapiens (Human) OX=9606 GN=KCTD12 PE=1 SV=1	0.0922290313955742	0.456
Q96HC4	PDLIM5	PDZ and LIM domain protein 5 OS=Homo sapiens (Human) OX=9606 GN=PDLIM5 PE=1 SV=5	0.348483997223457	0.17
Q96IY4	CPB2	Carboxypeptidase B2 OS=Homo sapiens (Human) OX=9606 GN=CPB2 PE=1 SV=2	0.0206539554321129	-0.519
Q96P44	COL21A1	Collagen alpha-1(XXI) chain OS=Homo sapiens (Human) OX=9606 GN=COL21A1 PE=2 SV=1	0.104095084457534	0.387
Q96PD5	PGLYRP2	N-acetylmuramoyl-L-alanine amidase OS=Homo sapiens (Human) OX=9606 GN=PGLYRP2 PE=1 SV=1	0.0278915900075952	-0.323
Q96QK1	VPS35	Vacuolar protein sorting-associated protein 35 OS=Homo sapiens (Human) OX=9606 GN=VPS35 PE=1 SV=2	0.330800518469426	-0.101
Q96RP7	GAL3ST4	Galactose-3-O-sulfotransferase 4 OS=Homo sapiens (Human) OX=9606 GN=GAL3ST4 PE=1 SV=1	0.0750337122326307	0.361
Q96RW7	HMCN1	Hemicentin-1 OS=Homo sapiens (Human) OX=9606 GN=HMCN1 PE=1 SV=2	0.549924932407449	-0.223
Q96S97	MYADM	Myeloid-associated differentiation marker OS=Homo sapiens (Human) OX=9606 GN=MYADM PE=1 SV=2	0.0928773028610255	-0.296
Q96TA1	FAM129B	Protein Niban 2 OS=Homo sapiens (Human) OX=9606 GN=NIBAN2 PE=1 SV=3	0.315172734205187	-0.133
Q99439	CNN2	Calponin-2 OS=Homo sapiens (Human) OX=9606 GN=CNN2 PE=1 SV=4	0.336630237941786	0.231
Q99497	PARK7	Protein/nucleic acid deglycase DJ-1 OS=Homo sapiens (Human) OX=9606 GN=PARK7 PE=1 SV=2	0.383638153090972	0.162
Q99536	VAT1	Synaptic vesicle membrane protein VAT-1 homolog OS=Homo sapiens (Human) OX=9606 GN=VAT1 PE=1 SV=2	0.78454125865681	-0.036
Q99715	COL12A1	Collagen alpha-1(XII) chain OS=Homo sapiens (Human) OX=9606 GN=COL12A1 PE=1 SV=2	0.785563822312812	0.033
Q9BQE3	TUBA1C	Tubulin alpha-1C chain OS=Homo sapiens (Human) OX=9606 GN=TUBA1C PE=1 SV=1	0.214233077774033	-0.279
Q9BR76	CORO1B	Coronin-1B OS=Homo sapiens (Human) OX=9606 GN=CORO1B PE=1 SV=1	0.0274422192753452	0.332
Q9BSJ8	ESYT1	Extended synaptotagmin-1 OS=Homo sapiens (Human) OX=9606 GN=ESYT1 PE=1 SV=1	0.0384122438884332	0.326
Q9BUF5	TUBB6	Tubulin beta-6 chain OS=Homo sapiens (Human) OX=9606 GN=TUBB6 PE=1 SV=1	0.246573050193858	-0.176
Q9BX66	SORBS1	Sorbin and SH3 domain-containing protein 1 OS=Homo sapiens (Human) OX=9606 GN=SORBS1 PE=1 SV=3	0.0117061542617871	0.464
Q9BXN1	ASPN	Asporin OS=Homo sapiens (Human) OX=9606 GN=ASPN PE=1 SV=2	0.0342786261882368	-0.392
Q9BXR6	CFHR5	Complement factor H-related protein 5 OS=Homo sapiens (Human) OX=9606 GN=CFHR5 PE=1 SV=1	0.0627593868475453	0.605
Q9BXX0	EMILIN2	EMILIN-2 OS=Homo sapiens (Human) OX=9606 GN=EMILIN2 PE=1 SV=3	0.674351916195139	0.066
Q9BZF9	UACA	Uveal autoantigen with coiled-coil domains and ankyrin repeats OS=Homo sapiens (Human) OX=9606 GN=UACA PE=1 SV=2	0.0795537809530688	0.423
Q9BZQ8	FAM129A	Protein Niban 1 OS=Homo sapiens (Human) OX=9606 GN=NIBAN1 PE=1 SV=1	0.00367021531609211	0.333
Q9GZM7	TINAGL1	Tubulointerstitial nephritis antigen-like OS=Homo sapiens (Human) OX=9606 GN=TINAGL1 PE=1 SV=1	0.0135133469887077	0.549
Q9GZX3	CHST6	Carbohydrate sulfotransferase 6 OS=Homo sapiens (Human) OX=9606 GN=CHST6 PE=1 SV=1	0.688479914397925	-0.102
Q9H223	EHD4	EH domain-containing protein 4 OS=Homo sapiens (Human) OX=9606 GN=EHD4 PE=1 SV=1	0.19265142374385	-0.192
Q9H239	MMP28	Matrix metalloproteinase-28 OS=Homo sapiens (Human) OX=9606 GN=MMP28 PE=1 SV=2	0.000403852720516955	0.96
Q9H4B7	TUBB1	Tubulin beta-1 chain OS=Homo sapiens (Human) OX=9606 GN=TUBB1 PE=1 SV=1	0.0166095444868735	-0.731
Q9H4G4	GLIPR2	Golgi-associated plant pathogenesis-related protein 1 OS=Homo sapiens (Human) OX=9606 GN=GLIPR2 PE=1 SV=3	0.687225909047047	-0.108
Q9H853	TUBA4B	Putative tubulin-like protein alpha-4B OS=Homo sapiens (Human) OX=9606 GN=TUBA4B PE=5 SV=2	0.437578282882634	0.134
Q9HBL0	TNS1	Tensin-1 OS=Homo sapiens (Human) OX=9606 GN=TNS1 PE=1 SV=2	0.0107138820494804	0.331
Q9NQ79	CRTAC1	Cartilage acidic protein 1 OS=Homo sapiens (Human) OX=9606 GN=CRTAC1 PE=1 SV=2	0.00533291637640887	-0.526
Q9NR12	PDLIM7	PDZ and LIM domain protein 7 OS=Homo sapiens (Human) OX=9606 GN=PDLIM7 PE=1 SV=1	0.559101671176839	-0.108
Q9NR31	SAR1A	GTP-binding protein SAR1a OS=Homo sapiens (Human) OX=9606 GN=SAR1A PE=1 SV=1	0.803085731915345	0.066
Q9NR99	MXRA5	Matrix-remodeling-associated protein 5 OS=Homo sapiens (Human) OX=9606 GN=MXRA5 PE=1 SV=3	0.303760224047293	-0.233
Q9NRN5	OLFML3	Olfactomedin-like protein 3 OS=Homo sapiens (Human) OX=9606 GN=OLFML3 PE=2 SV=1	0.366862336922658	-0.1
Q9NT22	EMILIN3	EMILIN-3 OS=Homo sapiens (Human) OX=9606 GN=EMILIN3 PE=1 SV=2	0.0537714636809773	0.558
Q9NVA2	2020-09-11	Septin-11 OS=Homo sapiens (Human) OX=9606 GN=SEPTIN11 PE=1 SV=3	0.00644608530481169	0.362
Q9NZM1	MYOF	Myoferlin OS=Homo sapiens (Human) OX=9606 GN=MYOF PE=1 SV=1	0.0179299381394249	-0.617
Q9NZN4	EHD2	EH domain-containing protein 2 OS=Homo sapiens (Human) OX=9606 GN=EHD2 PE=1 SV=2	0.667131272511573	0.074
Q9NZU5	LMCD1	LIM and cysteine-rich domains protein 1 OS=Homo sapiens (Human) OX=9606 GN=LMCD1 PE=1 SV=1	0.0611066309755561	0.421
Q9P0V9	2020-09-10	Septin-10 OS=Homo sapiens (Human) OX=9606 GN=SEPTIN10 PE=1 SV=2	0.0686049607316039	-0.424
Q9P2E9	RRBP1	Ribosome-binding protein 1 OS=Homo sapiens (Human) OX=9606 GN=RRBP1 PE=1 SV=5	0.898057817510751	0.02
Q9UBG0	MRC2	C-type mannose receptor 2 OS=Homo sapiens (Human) OX=9606 GN=MRC2 PE=1 SV=2	0.351290138718843	-0.221
Q9UBX1	CTSF	Cathepsin F OS=Homo sapiens (Human) OX=9606 GN=CTSF PE=1 SV=1	0.960377467220408	0.012
Q9UBX5	FBLN5	Fibulin-5 OS=Homo sapiens (Human) OX=9606 GN=FBLN5 PE=1 SV=1	0.0100477115234673	0.451
Q9UK55	SERPINA10	Protein Z-dependent protease inhibitor OS=Homo sapiens (Human) OX=9606 GN=SERPINA10 PE=1 SV=1	0.0398955684482636	-0.504
Q9UKU9	ANGPTL2	Angiopoietin-related protein 2 OS=Homo sapiens (Human) OX=9606 GN=ANGPTL2 PE=1 SV=1	0.30267024149958	-0.173
Q9UKZ9	PCOLCE2	Procollagen C-endopeptidase enhancer 2 OS=Homo sapiens (Human) OX=9606 GN=PCOLCE2 PE=1 SV=1	0.000465735904221125	-0.957
Q9ULV4	CORO1C	Coronin-1C OS=Homo sapiens (Human) OX=9606 GN=CORO1C PE=1 SV=1	0.902220501211216	-0.014
Q9UMS6	SYNPO2	Synaptopodin-2 OS=Homo sapiens (Human) OX=9606 GN=SYNPO2 PE=1 SV=2	0.0555986032252747	0.378
Q9UNH7	SNX6	Sorting nexin-6 OS=Homo sapiens (Human) OX=9606 GN=SNX6 PE=1 SV=1	0.627022857597861	0.123
Q9Y240	CLEC11A	C-type lectin domain family 11 member A OS=Homo sapiens (Human) OX=9606 GN=CLEC11A PE=1 SV=1	0.000557174422809223	-0.799
Q9Y371	SH3GLB1	Endophilin-B1 OS=Homo sapiens (Human) OX=9606 GN=SH3GLB1 PE=1 SV=1	0.716605718883911	-0.098
Q9Y3Z3	SAMHD1	Deoxynucleoside triphosphate triphosphohydrolase SAMHD1 OS=Homo sapiens (Human) OX=9606 GN=SAMHD1 PE=1 SV=2	0.0930585125140417	0.305
Q9Y490	TLN1	Talin-1 OS=Homo sapiens (Human) OX=9606 GN=TLN1 PE=1 SV=3	0.0420171166418065	0.249
Q9Y4G6	TLN2	Talin-2 OS=Homo sapiens (Human) OX=9606 GN=TLN2 PE=1 SV=4	0.00894902799619932	0.485
Q9Y5X1	SNX9	Sorting nexin-9 OS=Homo sapiens (Human) OX=9606 GN=SNX9 PE=1 SV=1	0.754409149923777	0.045
Q9Y678	COPG1	Coatomer subunit gamma-1 OS=Homo sapiens (Human) OX=9606 GN=COPG1 PE=1 SV=1	0.00784547857694323	0.43
Q9Y696	CLIC4	Chloride intracellular channel protein 4 OS=Homo sapiens (Human) OX=9606 GN=CLIC4 PE=1 SV=4	0.998010876632899	0
Q9Y6C2	EMILIN1	EMILIN-1 OS=Homo sapiens (Human) OX=9606 GN=EMILIN1 PE=1 SV=3	0.752139658134711	0.042
S4R460	IGHV3OR16-9	Ig-like domain-containing protein OS=Homo sapiens (Human) OX=9606 GN=IGHV3OR16-9 PE=1 SV=2	0.289375087468938	0.243

## Sheet: Supp Table 3
Supplementary Table 3. ECM landscapes within BAV AVD group. Relative abundances of the 651 common proteins in ECM of patients with BAV type 1 (33 patients) versus patients with BAV type 3 (11 patients). FC- fold change.
Accession N	Symbol	Description	p-value	FC. log2 (TAV/BAV)
A0A075B6H7	IGKV3-7	Probable non-functional immunoglobulin kappa variable 3-7 OS=Homo sapiens (Human) OX=9606 GN=IGKV3-7 PE=5 SV=1	0.775001897878479	0.1
A0A0A0MRZ8	IGKV3D-11	Immunoglobulin kappa variable 3D-11 OS=Homo sapiens (Human) OX=9606 GN=IGKV3D-11 PE=3 SV=6	0.164230077262119	0.398
A0A0B4J1U7	IGHV6-1	Immunoglobulin heavy variable 6-1 OS=Homo sapiens (Human) OX=9606 GN=IGHV6-1 PE=3 SV=1	0.641487787283475	-0.117
A0A0B4J1V0	IGHV3-15	Immunoglobulin heavy variable 3-15 OS=Homo sapiens (Human) OX=9606 GN=IGHV3-15 PE=3 SV=1	0.564021516601736	0.175
A0A0C4DH25	IGKV3D-20	Immunoglobulin kappa variable 3D-20 OS=Homo sapiens (Human) OX=9606 GN=IGKV3D-20 PE=3 SV=1	0.811121974713198	0.079
A0A0J9YY99	ENSG00000282150	Ig-like domain-containing protein OS=Homo sapiens (Human) OX=9606 GN=ENSG00000282150 PE=1 SV=1	0.712924235166098	0.127
A0FGR8	ESYT2	Extended synaptotagmin-2 OS=Homo sapiens (Human) OX=9606 GN=ESYT2 PE=1 SV=1	0.0463880952728018	0.496
A1L4H1	SSC5D	Soluble scavenger receptor cysteine-rich domain-containing protein SSC5D OS=Homo sapiens (Human) OX=9606 GN=SSC5D PE=1 SV=3	0.822094869352698	0.118
A6NMZ7	COL6A6	Collagen alpha-6(VI) chain OS=Homo sapiens (Human) OX=9606 GN=COL6A6 PE=1 SV=2	0.141257387451	0.631
B9A064	IGLL5	Immunoglobulin lambda-like polypeptide 5 OS=Homo sapiens (Human) OX=9606 GN=IGLL5 PE=2 SV=2	0.895374457471684	0.038
O00151	PDLIM1	PDZ and LIM domain protein 1 OS=Homo sapiens (Human) OX=9606 GN=PDLIM1 PE=1 SV=4	0.30204733307945	-0.244
O00159	MYO1C	Unconventional myosin-Ic OS=Homo sapiens (Human) OX=9606 GN=MYO1C PE=1 SV=4	0.355126439781489	-0.151
O00299	CLIC1	Chloride intracellular channel protein 1 OS=Homo sapiens (Human) OX=9606 GN=CLIC1 PE=1 SV=4	0.310450983922644	0.256
O00300	TNFRSF11B	Tumor necrosis factor receptor superfamily member 11B OS=Homo sapiens (Human) OX=9606 GN=TNFRSF11B PE=1 SV=3	0.485958887445623	0.316
O00339	MATN2	Matrilin-2 OS=Homo sapiens (Human) OX=9606 GN=MATN2 PE=1 SV=4	0.175814373502852	0.44
O00391	QSOX1	Sulfhydryl oxidase 1 OS=Homo sapiens (Human) OX=9606 GN=QSOX1 PE=1 SV=3	0.658567709985424	0.139
O00571	DDX3X	ATP-dependent RNA helicase DDX3X OS=Homo sapiens (Human) OX=9606 GN=DDX3X PE=1 SV=3	0.885596398917603	0.03
O14498	ISLR	Immunoglobulin superfamily containing leucine-rich repeat protein OS=Homo sapiens (Human) OX=9606 GN=ISLR PE=2 SV=1	0.546698300510277	0.269
O14905	WNT9B	Protein Wnt-9b OS=Homo sapiens (Human) OX=9606 GN=WNT9B PE=1 SV=3	0.230419484897163	0.624
O14950	MYL12B; MYL12A	Myosin regulatory light chain 12B OS=Homo sapiens (Human) OX=9606 GN=MYL12B PE=1 SV=2	0.546249746371304	-0.222
O15143	ARPC1B	Actin-related protein 2/3 complex subunit 1B OS=Homo sapiens (Human) OX=9606 GN=ARPC1B PE=1 SV=3	0.859471192463588	-0.046
O15145	ARPC3	Actin-related protein 2/3 complex subunit 3 OS=Homo sapiens (Human) OX=9606 GN=ARPC3 PE=1 SV=3	0.0944363372879555	-0.594
O15230	LAMA5	Laminin subunit alpha-5 OS=Homo sapiens (Human) OX=9606 GN=LAMA5 PE=1 SV=8	0.117696986529067	-0.486
O15335	CHAD	Chondroadherin OS=Homo sapiens (Human) OX=9606 GN=CHAD PE=1 SV=2	0.946012927727034	0.033
O43175	PHGDH	D-3-phosphoglycerate dehydrogenase OS=Homo sapiens (Human) OX=9606 GN=PHGDH PE=1 SV=4	0.606196122155066	-0.192
O43237	DYNC1LI2	Cytoplasmic dynein 1 light intermediate chain 2 OS=Homo sapiens (Human) OX=9606 GN=DYNC1LI2 PE=1 SV=1	0.0123173649704955	0.501
O43294	TGFB1I1	Transforming growth factor beta-1-induced transcript 1 protein OS=Homo sapiens (Human) OX=9606 GN=TGFB1I1 PE=1 SV=2	0.200533502298503	-0.661
O43301	HSPA12A	Heat shock 70 kDa protein 12A OS=Homo sapiens (Human) OX=9606 GN=HSPA12A PE=1 SV=2	0.634782956195524	-0.12
O43390	HNRNPR	Heterogeneous nuclear ribonucleoprotein R OS=Homo sapiens (Human) OX=9606 GN=HNRNPR PE=1 SV=1	0.0893158396781222	-0.312
O43488	AKR7A2	Aflatoxin B1 aldehyde reductase member 2 OS=Homo sapiens (Human) OX=9606 GN=AKR7A2 PE=1 SV=3	0.39155298411647	0.195
O43491	EPB41L2	Band 4.1-like protein 2 OS=Homo sapiens (Human) OX=9606 GN=EPB41L2 PE=1 SV=1	0.202976510424808	0.179
O43707	ACTN4	Alpha-actinin-4 OS=Homo sapiens (Human) OX=9606 GN=ACTN4 PE=1 SV=2	0.0236933490105194	-0.487
O43854	EDIL3	EGF-like repeat and discoidin I-like domain-containing protein 3 OS=Homo sapiens (Human) OX=9606 GN=EDIL3 PE=1 SV=1	0.74820619971252	0.15
O60504	SORBS3	Vinexin OS=Homo sapiens (Human) OX=9606 GN=SORBS3 PE=1 SV=2	0.308177138497392	-0.408
O60687	SRPX2	Sushi repeat-containing protein SRPX2 OS=Homo sapiens (Human) OX=9606 GN=SRPX2 PE=1 SV=1	0.808913898022343	-0.072
O60701	UGDH	UDP-glucose 6-dehydrogenase OS=Homo sapiens (Human) OX=9606 GN=UGDH PE=1 SV=1	0.704184986648264	0.104
O75083	WDR1	WD repeat-containing protein 1 OS=Homo sapiens (Human) OX=9606 GN=WDR1 PE=1 SV=4	0.84121638055522	0.066
O75131	CPNE3	Copine-3 OS=Homo sapiens (Human) OX=9606 GN=CPNE3 PE=1 SV=1	0.665157823115884	-0.121
O75339	CILP	Cartilage intermediate layer protein 1 OS=Homo sapiens (Human) OX=9606 GN=CILP PE=1 SV=4	0.430116257678248	0.295
O75369	FLNB	Filamin-B OS=Homo sapiens (Human) OX=9606 GN=FLNB PE=1 SV=2	0.908988684280228	-0.032
O75462	CRLF1	Cytokine receptor-like factor 1 OS=Homo sapiens (Human) OX=9606 GN=CRLF1 PE=1 SV=1	0.310712705484401	0.455
O75888	TNFSF13	Tumor necrosis factor ligand superfamily member 13 OS=Homo sapiens (Human) OX=9606 GN=TNFSF13 PE=1 SV=1	0.0845217238501449	0.623
O75900	MMP23B	Matrix metalloproteinase-23 OS=Homo sapiens (Human) OX=9606 GN=MMP23B PE=1 SV=2	0.428507587579398	0.374
O75915	ARL6IP5	PRA1 family protein 3 OS=Homo sapiens (Human) OX=9606 GN=ARL6IP5 PE=1 SV=1	0.0701863348932899	-0.369
O76076	WISP2	CCN family member 5 OS=Homo sapiens (Human) OX=9606 GN=CCN5 PE=1 SV=1	0.42983925964105	0.341
O94832	MYO1D	Unconventional myosin-Id OS=Homo sapiens (Human) OX=9606 GN=MYO1D PE=1 SV=2	0.0191529711326405	-0.868
O94911	ABCA8	ATP-binding cassette sub-family A member 8 OS=Homo sapiens (Human) OX=9606 GN=ABCA8 PE=1 SV=3	0.453832412297839	-0.241
O94973	AP2A2	AP-2 complex subunit alpha-2 OS=Homo sapiens (Human) OX=9606 GN=AP2A2 PE=1 SV=2	0.94319220641594	-0.017
O94979	SEC31A	Protein transport protein Sec31A OS=Homo sapiens (Human) OX=9606 GN=SEC31A PE=1 SV=3	0.142601612132764	0.476
O95084	PRSS23	Serine protease 23 OS=Homo sapiens (Human) OX=9606 GN=PRSS23 PE=1 SV=1	0.447132986538726	0.349
O95336	PGLS	6-phosphogluconolactonase OS=Homo sapiens (Human) OX=9606 GN=PGLS PE=1 SV=2	0.30778268865882	-0.387
O95782	AP2A1	AP-2 complex subunit alpha-1 OS=Homo sapiens (Human) OX=9606 GN=AP2A1 PE=1 SV=3	0.293598379144046	-0.309
O95786	DDX58	Antiviral innate immune response receptor RIG-I OS=Homo sapiens (Human) OX=9606 GN=DDX58 PE=1 SV=2	0.450341447627681	0.162
O95865	DDAH2	N(G).N(G)-dimethylarginine dimethylaminohydrolase 2 OS=Homo sapiens (Human) OX=9606 GN=DDAH2 PE=1 SV=1	0.239494494507693	0.277
O95967	EFEMP2	EGF-containing fibulin-like extracellular matrix protein 2 OS=Homo sapiens (Human) OX=9606 GN=EFEMP2 PE=1 SV=3	0.37935499570415	0.236
P00325	ADH1B	All-trans-retinol dehydrogenase [NAD(+)] ADH1B OS=Homo sapiens (Human) OX=9606 GN=ADH1B PE=1 SV=2	0.269475781258578	-0.497
P00326	ADH1C	Alcohol dehydrogenase 1C OS=Homo sapiens (Human) OX=9606 GN=ADH1C PE=1 SV=2	0.252067770132627	-0.707
P00338	LDHA	L-lactate dehydrogenase A chain OS=Homo sapiens (Human) OX=9606 GN=LDHA PE=1 SV=2	0.5327562620548	-0.156
P00387	CYB5R3	NADH-cytochrome b5 reductase 3 OS=Homo sapiens (Human) OX=9606 GN=CYB5R3 PE=1 SV=3	0.0354066166456387	-0.422
P00450	CP	Ceruloplasmin OS=Homo sapiens (Human) OX=9606 GN=CP PE=1 SV=1	0.704277915950385	-0.098
P00488	F13A1	Coagulation factor XIII A chain OS=Homo sapiens (Human) OX=9606 GN=F13A1 PE=1 SV=4	0.0161720718562016	0.819
P00558	PGK1	Phosphoglycerate kinase 1 OS=Homo sapiens (Human) OX=9606 GN=PGK1 PE=1 SV=3	0.367709669647744	-0.258
P00568	AK1	Adenylate kinase isoenzyme 1 OS=Homo sapiens (Human) OX=9606 GN=AK1 PE=1 SV=3	0.975944182785556	0.006
P00734	F2	Prothrombin OS=Homo sapiens (Human) OX=9606 GN=F2 PE=1 SV=2	0.891896824088439	-0.088
P00736	C1R	Complement C1r subcomponent OS=Homo sapiens (Human) OX=9606 GN=C1R PE=1 SV=2	0.627195008208926	0.165
P00738	HP	Haptoglobin OS=Homo sapiens (Human) OX=9606 GN=HP PE=1 SV=1	0.927131836977172	0.035
P00740	F9	Coagulation factor IX OS=Homo sapiens (Human) OX=9606 GN=F9 PE=1 SV=2	0.37276451266102	0.391
P00742	F10	Coagulation factor X OS=Homo sapiens (Human) OX=9606 GN=F10 PE=1 SV=2	0.393775402867364	0.315
P00746	CFD	Complement factor D OS=Homo sapiens (Human) OX=9606 GN=CFD PE=1 SV=5	0.373907566612931	-0.218
P00747	PLG	Plasminogen OS=Homo sapiens (Human) OX=9606 GN=PLG PE=1 SV=2	0.47914057233063	0.174
P00748	F12	Coagulation factor XII OS=Homo sapiens (Human) OX=9606 GN=F12 PE=1 SV=3	0.972401171718743	-0.008
P00751	CFB	Complement factor B OS=Homo sapiens (Human) OX=9606 GN=CFB PE=1 SV=2	0.553539623672155	-0.155
P01008	SERPINC1	Antithrombin-III OS=Homo sapiens (Human) OX=9606 GN=SERPINC1 PE=1 SV=1	0.967694145066389	-0.01
P01009	SERPINA1	Alpha-1-antitrypsin OS=Homo sapiens (Human) OX=9606 GN=SERPINA1 PE=1 SV=3	0.844072528505968	0.054
P01011	SERPINA3	Alpha-1-antichymotrypsin OS=Homo sapiens (Human) OX=9606 GN=SERPINA3 PE=1 SV=2	0.831925127208875	-0.055
P01019	AGT	Angiotensinogen OS=Homo sapiens (Human) OX=9606 GN=AGT PE=1 SV=1	0.591836789624106	-0.188
P01023	A2M	Alpha-2-macroglobulin OS=Homo sapiens (Human) OX=9606 GN=A2M PE=1 SV=3	0.737884392933651	-0.108
P01024	C3	Complement C3 OS=Homo sapiens (Human) OX=9606 GN=C3 PE=1 SV=2	0.792126977797154	0.061
P01031	C5	Complement C5 OS=Homo sapiens (Human) OX=9606 GN=C5 PE=1 SV=4	0.134389566645628	0.434
P01033	TIMP1	Metalloproteinase inhibitor 1 OS=Homo sapiens (Human) OX=9606 GN=TIMP1 PE=1 SV=1	0.444303021850154	0.166
P01042	KNG1	Kininogen-1 OS=Homo sapiens (Human) OX=9606 GN=KNG1 PE=1 SV=2	0.221892734338187	0.293
P01619	IGKV3-20	Immunoglobulin kappa variable 3-20 OS=Homo sapiens (Human) OX=9606 GN=IGKV3-20 PE=1 SV=2	0.805743089610187	-0.088
P01732	CD8A	T-cell surface glycoprotein CD8 alpha chain OS=Homo sapiens (Human) OX=9606 GN=CD8A PE=1 SV=1	0.45484170188255	0.36
P01780	IGHV3-7	Immunoglobulin heavy variable 3-7 OS=Homo sapiens (Human) OX=9606 GN=IGHV3-7 PE=1 SV=2	0.115098400417417	0.58
P01834	IGKC	Immunoglobulin kappa constant OS=Homo sapiens (Human) OX=9606 GN=IGKC PE=1 SV=2	0.518482017834449	0.144
P01857	IGHG1	Immunoglobulin heavy constant gamma 1 OS=Homo sapiens (Human) OX=9606 GN=IGHG1 PE=1 SV=1	0.889296669745074	-0.023
P01859	IGHG2	Immunoglobulin heavy constant gamma 2 OS=Homo sapiens (Human) OX=9606 GN=IGHG2 PE=1 SV=2	0.641381884372622	-0.153
P01860	IGHG3	Immunoglobulin heavy constant gamma 3 OS=Homo sapiens (Human) OX=9606 GN=IGHG3 PE=1 SV=2	0.773590523964891	0.06
P01861	IGHG4	Immunoglobulin heavy constant gamma 4 OS=Homo sapiens (Human) OX=9606 GN=IGHG4 PE=1 SV=1	0.972876357820706	-0.012
P01871	IGHM	Immunoglobulin heavy constant mu OS=Homo sapiens (Human) OX=9606 GN=IGHM PE=1 SV=4	0.0602061732793053	0.378
P01876	IGHA1	Immunoglobulin heavy constant alpha 1 OS=Homo sapiens (Human) OX=9606 GN=IGHA1 PE=1 SV=2	0.317472900849024	0.311
P01877	IGHA2	Immunoglobulin heavy constant alpha 2 OS=Homo sapiens (Human) OX=9606 GN=IGHA2 PE=1 SV=4	0.35107166172788	0.488
P01880	IGHD	Immunoglobulin heavy constant delta OS=Homo sapiens (Human) OX=9606 GN=IGHD PE=1 SV=3	0.00616661929188863	1.717
P02042	HBD	Hemoglobin subunit delta OS=Homo sapiens (Human) OX=9606 GN=HBD PE=1 SV=2	0.11427849538444	-1.073
P02452	COL1A1	Collagen alpha-1(I) chain OS=Homo sapiens (Human) OX=9606 GN=COL1A1 PE=1 SV=5	0.0865065899041574	-0.44
P02458	COL2A1	Collagen alpha-1(II) chain OS=Homo sapiens (Human) OX=9606 GN=COL2A1 PE=1 SV=3	0.550641032416078	0.337
P02461	COL3A1	Collagen alpha-1(III) chain OS=Homo sapiens (Human) OX=9606 GN=COL3A1 PE=1 SV=4	0.357549402884236	-0.419
P02462	COL4A1	Collagen alpha-1(IV) chain OS=Homo sapiens (Human) OX=9606 GN=COL4A1 PE=1 SV=4	0.0491762814143861	-0.626
P02511	CRYAB	Alpha-crystallin B chain OS=Homo sapiens (Human) OX=9606 GN=CRYAB PE=1 SV=2	0.59433179409069	-0.147
P02533	KRT14	Keratin. type I cytoskeletal 14 OS=Homo sapiens (Human) OX=9606 GN=KRT14 PE=1 SV=4	0.129069049614612	0.839
P02545	LMNA	Prelamin-A/C OS=Homo sapiens (Human) OX=9606 GN=LMNA PE=1 SV=1	0.809405070387102	0.054
P02647	APOA1	Apolipoprotein A-I OS=Homo sapiens (Human) OX=9606 GN=APOA1 PE=1 SV=1	0.654560897286689	0.199
P02649	APOE	Apolipoprotein E OS=Homo sapiens (Human) OX=9606 GN=APOE PE=1 SV=1	0.313292059914258	0.411
P02671	FGA	Fibrinogen alpha chain OS=Homo sapiens (Human) OX=9606 GN=FGA PE=1 SV=2	0.487101199096012	0.241
P02675	FGB	Fibrinogen beta chain OS=Homo sapiens (Human) OX=9606 GN=FGB PE=1 SV=2	0.256223933884487	0.391
P02679	FGG	Fibrinogen gamma chain OS=Homo sapiens (Human) OX=9606 GN=FGG PE=1 SV=3	0.254412858057494	0.383
P02730	SLC4A1	Band 3 anion transport protein OS=Homo sapiens (Human) OX=9606 GN=SLC4A1 PE=1 SV=3	0.377598303178197	-0.488
P02743	APCS	Serum amyloid P-component OS=Homo sapiens (Human) OX=9606 GN=APCS PE=1 SV=2	0.711904751573116	0.111
P02745	C1QA	Complement C1q subcomponent subunit A OS=Homo sapiens (Human) OX=9606 GN=C1QA PE=1 SV=2	0.40704252152995	0.29
P02746	C1QB	Complement C1q subcomponent subunit B OS=Homo sapiens (Human) OX=9606 GN=C1QB PE=1 SV=3	0.26517003505407	0.369
P02747	C1QC	Complement C1q subcomponent subunit C OS=Homo sapiens (Human) OX=9606 GN=C1QC PE=1 SV=3	0.0851503070572764	0.649
P02748	C9	Complement component C9 OS=Homo sapiens (Human) OX=9606 GN=C9 PE=1 SV=2	0.387760550485586	0.281
P02749	APOH	Beta-2-glycoprotein 1 OS=Homo sapiens (Human) OX=9606 GN=APOH PE=1 SV=3	0.82470327626611	0.047
P02751	FN1	Fibronectin OS=Homo sapiens (Human) OX=9606 GN=FN1 PE=1 SV=5	0.106970389499215	0.527
P02753	RBP4	Retinol-binding protein 4 OS=Homo sapiens (Human) OX=9606 GN=RBP4 PE=1 SV=3	0.805717820952724	0.071
P02760	AMBP	Protein AMBP OS=Homo sapiens (Human) OX=9606 GN=AMBP PE=1 SV=1	0.135924122905683	-0.312
P02765	AHSG	Alpha-2-HS-glycoprotein OS=Homo sapiens (Human) OX=9606 GN=AHSG PE=1 SV=2	0.808988379727894	0.157
P02766	TTR	Transthyretin OS=Homo sapiens (Human) OX=9606 GN=TTR PE=1 SV=1	0.660372326300885	-0.297
P02768	ALB	Serum albumin OS=Homo sapiens (Human) OX=9606 GN=ALB PE=1 SV=2	0.486905492979272	-0.202
P02774	GC	Vitamin D-binding protein OS=Homo sapiens (Human) OX=9606 GN=GC PE=1 SV=2	0.350873651451413	-0.333
P02787	TF	Serotransferrin OS=Homo sapiens (Human) OX=9606 GN=TF PE=1 SV=3	0.777169713749432	0.092
P02788	LTF	Lactotransferrin OS=Homo sapiens (Human) OX=9606 GN=LTF PE=1 SV=6	0.239901267698572	0.305
P02790	HPX	Hemopexin OS=Homo sapiens (Human) OX=9606 GN=HPX PE=1 SV=2	0.836604682577726	-0.055
P02792	FTL	Ferritin light chain OS=Homo sapiens (Human) OX=9606 GN=FTL PE=1 SV=2	0.785917251453382	0.102
P02794	FTH1	Ferritin heavy chain OS=Homo sapiens (Human) OX=9606 GN=FTH1 PE=1 SV=2	0.744307573966627	0.106
P03950	ANG	Angiogenin OS=Homo sapiens (Human) OX=9606 GN=ANG PE=1 SV=1	0.655623050713255	0.185
P03952	KLKB1	Plasma kallikrein OS=Homo sapiens (Human) OX=9606 GN=KLKB1 PE=1 SV=1	0.033285228097315	0.465
P03973	SLPI	Antileukoproteinase OS=Homo sapiens (Human) OX=9606 GN=SLPI PE=1 SV=2	0.439259456361808	-0.399
P04003	C4BPA	C4b-binding protein alpha chain OS=Homo sapiens (Human) OX=9606 GN=C4BPA PE=1 SV=2	0.000245159666721128	1.059
P04004	VTN	Vitronectin OS=Homo sapiens (Human) OX=9606 GN=VTN PE=1 SV=1	0.281770300167707	0.309
P04075	ALDOA	Fructose-bisphosphate aldolase A OS=Homo sapiens (Human) OX=9606 GN=ALDOA PE=1 SV=2	0.314780790862741	-0.216
P04083	ANXA1	Annexin A1 OS=Homo sapiens (Human) OX=9606 GN=ANXA1 PE=1 SV=2	0.645603797419214	-0.06
P04114	APOB	Apolipoprotein B-100 OS=Homo sapiens (Human) OX=9606 GN=APOB PE=1 SV=2	0.297692588755224	0.222
P04196	HRG	Histidine-rich glycoprotein OS=Homo sapiens (Human) OX=9606 GN=HRG PE=1 SV=1	0.857701265925069	-0.027
P04217	A1BG	Alpha-1B-glycoprotein OS=Homo sapiens (Human) OX=9606 GN=A1BG PE=1 SV=4	0.544161186168883	-0.182
P04264	KRT1	Keratin. type II cytoskeletal 1 OS=Homo sapiens (Human) OX=9606 GN=KRT1 PE=1 SV=6	0.383295472689115	0.412
P04275	VWF	von Willebrand factor OS=Homo sapiens (Human) OX=9606 GN=VWF PE=1 SV=4	0.0400044836170571	0.76
P04278	SHBG	Sex hormone-binding globulin OS=Homo sapiens (Human) OX=9606 GN=SHBG PE=1 SV=2	0.589988326478092	0.173
P04406	GAPDH	Glyceraldehyde-3-phosphate dehydrogenase OS=Homo sapiens (Human) OX=9606 GN=GAPDH PE=1 SV=3	0.854238317436087	0.038
P04439	HLA-A	HLA class I histocompatibility antigen. A alpha chain OS=Homo sapiens (Human) OX=9606 GN=HLA-A PE=1 SV=2	0.596939268975812	0.193
P04632	CAPNS1	Calpain small subunit 1 OS=Homo sapiens (Human) OX=9606 GN=CAPNS1 PE=1 SV=1	0.873844171683572	-0.045
P04792	HSPB1	Heat shock protein beta-1 OS=Homo sapiens (Human) OX=9606 GN=HSPB1 PE=1 SV=2	0.26590758187252	-0.198
P04899	GNAI2	Guanine nucleotide-binding protein G(i) subunit alpha-2 OS=Homo sapiens (Human) OX=9606 GN=GNAI2 PE=1 SV=3	0.807419484580392	0.048
P05023	ATP1A1	Sodium/potassium-transporting ATPase subunit alpha-1 OS=Homo sapiens (Human) OX=9606 GN=ATP1A1 PE=1 SV=1	0.725703475512801	0.085
P05154	SERPINA5	Plasma serine protease inhibitor OS=Homo sapiens (Human) OX=9606 GN=SERPINA5 PE=1 SV=3	0.966618876904058	0.009
P05155	SERPING1	Plasma protease C1 inhibitor OS=Homo sapiens (Human) OX=9606 GN=SERPING1 PE=1 SV=2	0.952386579607316	-0.017
P05156	CFI	Complement factor I OS=Homo sapiens (Human) OX=9606 GN=CFI PE=1 SV=2	0.535493150211184	0.202
P05164	MPO	Myeloperoxidase OS=Homo sapiens (Human) OX=9606 GN=MPO PE=1 SV=1	0.650260471948664	0.279
P05388	RPLP0	60S acidic ribosomal protein P0 OS=Homo sapiens (Human) OX=9606 GN=RPLP0 PE=1 SV=1	0.587402204745936	0.101
P05452	CLEC3B	Tetranectin OS=Homo sapiens (Human) OX=9606 GN=CLEC3B PE=1 SV=3	0.361379082713391	-0.233
P05546	SERPIND1	Heparin cofactor 2 OS=Homo sapiens (Human) OX=9606 GN=SERPIND1 PE=1 SV=3	0.564268950320288	0.185
P05997	COL5A2	Collagen alpha-2(V) chain OS=Homo sapiens (Human) OX=9606 GN=COL5A2 PE=1 SV=3	0.280937757791692	-0.414
P06331	LOC100289944; IGHV4-34	Immunoglobulin heavy variable 4-34 OS=Homo sapiens (Human) OX=9606 GN=IGHV4-34 PE=1 SV=2	0.229254235306761	0.409
P06396	GSN	Gelsolin OS=Homo sapiens (Human) OX=9606 GN=GSN PE=1 SV=1	0.203357628638586	-0.281
P06681	C2	Complement C2 OS=Homo sapiens (Human) OX=9606 GN=C2 PE=1 SV=2	0.861792499785854	-0.055
P06727	APOA4	Apolipoprotein A-IV OS=Homo sapiens (Human) OX=9606 GN=APOA4 PE=1 SV=3	0.711934095828815	0.192
P06733	ENO1	Alpha-enolase OS=Homo sapiens (Human) OX=9606 GN=ENO1 PE=1 SV=2	0.0909883395653191	-0.429
P06744	GPI	Glucose-6-phosphate isomerase OS=Homo sapiens (Human) OX=9606 GN=GPI PE=1 SV=4	0.02722523947152	-0.869
P06748	NPM1	Nucleophosmin OS=Homo sapiens (Human) OX=9606 GN=NPM1 PE=1 SV=2	0.963972863602101	-0.012
P06756	ITGAV	Integrin alpha-V OS=Homo sapiens (Human) OX=9606 GN=ITGAV PE=1 SV=2	0.311487473853231	0.235
P07093	SERPINE2	Glia-derived nexin OS=Homo sapiens (Human) OX=9606 GN=SERPINE2 PE=1 SV=1	0.992285357960412	0.003
P07195	LDHB	L-lactate dehydrogenase B chain OS=Homo sapiens (Human) OX=9606 GN=LDHB PE=1 SV=2	0.529095519058712	-0.256
P07203	GPX1	Glutathione peroxidase 1 OS=Homo sapiens (Human) OX=9606 GN=GPX1 PE=1 SV=4	0.0949463011919755	-0.439
P07225	PROS1	Vitamin K-dependent protein S OS=Homo sapiens (Human) OX=9606 GN=PROS1 PE=1 SV=1	0.703517149604422	0.234
P07237	P4HB	Protein disulfide-isomerase OS=Homo sapiens (Human) OX=9606 GN=P4HB PE=1 SV=3	0.259738337630724	0.341
P07339	CTSD	Cathepsin D OS=Homo sapiens (Human) OX=9606 GN=CTSD PE=1 SV=1	0.0501321488724441	-0.465
P07355	ANXA2	Annexin A2 OS=Homo sapiens (Human) OX=9606 GN=ANXA2 PE=1 SV=2	0.976278102530923	0.006
P07357	C8A	Complement component C8 alpha chain OS=Homo sapiens (Human) OX=9606 GN=C8A PE=1 SV=2	0.935847993608236	0.022
P07358	C8B	Complement component C8 beta chain OS=Homo sapiens (Human) OX=9606 GN=C8B PE=1 SV=3	0.925478757187405	0.023
P07360	C8G	Complement component C8 gamma chain OS=Homo sapiens (Human) OX=9606 GN=C8G PE=1 SV=3	0.438963922224256	0.212
P07384	CAPN1	Calpain-1 catalytic subunit OS=Homo sapiens (Human) OX=9606 GN=CAPN1 PE=1 SV=1	0.535691743726182	-0.132
P07437	TUBB	Tubulin beta chain OS=Homo sapiens (Human) OX=9606 GN=TUBB PE=1 SV=2	0.00921955696566426	-0.313
P07477	PRSS1	Trypsin-1 OS=Homo sapiens (Human) OX=9606 GN=PRSS1 PE=1 SV=1	0.650527000895742	0.147
P07585	DCN	Decorin OS=Homo sapiens (Human) OX=9606 GN=DCN PE=1 SV=1	0.599597226855443	-0.128
P07737	PFN1	Profilin-1 OS=Homo sapiens (Human) OX=9606 GN=PFN1 PE=1 SV=2	0.916470521451568	-0.029
P07741	APRT	Adenine phosphoribosyltransferase OS=Homo sapiens (Human) OX=9606 GN=APRT PE=1 SV=2	0.414741289821028	-0.441
P07858	CTSB	Cathepsin B OS=Homo sapiens (Human) OX=9606 GN=CTSB PE=1 SV=3	0.191954317786316	-0.432
P07900	HSP90AA1	Heat shock protein HSP 90-alpha OS=Homo sapiens (Human) OX=9606 GN=HSP90AA1 PE=1 SV=5	0.839924472182434	-0.041
P07910	HNRNPC	Heterogeneous nuclear ribonucleoproteins C1/C2 OS=Homo sapiens (Human) OX=9606 GN=HNRNPC PE=1 SV=4	0.5391711399376	0.216
P07942	LAMB1	Laminin subunit beta-1 OS=Homo sapiens (Human) OX=9606 GN=LAMB1 PE=1 SV=2	0.766001223700708	0.092
P07996	THBS1	Thrombospondin-1 OS=Homo sapiens (Human) OX=9606 GN=THBS1 PE=1 SV=2	0.846899692111413	0.067
P08123	COL1A2	Collagen alpha-2(I) chain OS=Homo sapiens (Human) OX=9606 GN=COL1A2 PE=1 SV=7	0.123049055811065	-0.49
P08133	ANXA6	Annexin A6 OS=Homo sapiens (Human) OX=9606 GN=ANXA6 PE=1 SV=3	0.0553219115244589	-0.389
P08134	RHOC	Rho-related GTP-binding protein RhoC OS=Homo sapiens (Human) OX=9606 GN=RHOC PE=1 SV=1	0.618515158218298	0.118
P08174	CD55	Complement decay-accelerating factor OS=Homo sapiens (Human) OX=9606 GN=CD55 PE=1 SV=4	0.148284704352765	0.364
P08238	HSP90AB1	Heat shock protein HSP 90-beta OS=Homo sapiens (Human) OX=9606 GN=HSP90AB1 PE=1 SV=4	0.806796730407669	0.036
P08253	MMP2	72 kDa type IV collagenase OS=Homo sapiens (Human) OX=9606 GN=MMP2 PE=1 SV=2	0.642896619659934	0.115
P08294	SOD3	Extracellular superoxide dismutase [Cu-Zn] OS=Homo sapiens (Human) OX=9606 GN=SOD3 PE=1 SV=2	0.321386241778661	-0.331
P08311	CTSG	Cathepsin G OS=Homo sapiens (Human) OX=9606 GN=CTSG PE=1 SV=2	0.199409247193846	0.62
P08493	MGP	Matrix Gla protein OS=Homo sapiens (Human) OX=9606 GN=MGP PE=1 SV=2	0.807890157021787	-0.107
P08567	PLEK	Pleckstrin OS=Homo sapiens (Human) OX=9606 GN=PLEK PE=1 SV=3	0.653069380579045	0.313
P08571	CD14	Monocyte differentiation antigen CD14 OS=Homo sapiens (Human) OX=9606 GN=CD14 PE=1 SV=2	0.822322754099667	-0.078
P08572	COL4A2	Collagen alpha-2(IV) chain OS=Homo sapiens (Human) OX=9606 GN=COL4A2 PE=1 SV=4	0.693705393105603	-0.124
P08603	CFH	Complement factor H OS=Homo sapiens (Human) OX=9606 GN=CFH PE=1 SV=4	0.440656037373869	0.128
P08670	VIM	Vimentin OS=Homo sapiens (Human) OX=9606 GN=VIM PE=1 SV=4	0.329408997279501	0.152
P08697	SERPINF2	Alpha-2-antiplasmin OS=Homo sapiens (Human) OX=9606 GN=SERPINF2 PE=1 SV=3	0.561098469757424	0.129
P08758	ANXA5	Annexin A5 OS=Homo sapiens (Human) OX=9606 GN=ANXA5 PE=1 SV=2	0.513834656066447	-0.138
P09211	GSTP1	Glutathione S-transferase P OS=Homo sapiens (Human) OX=9606 GN=GSTP1 PE=1 SV=2	0.104828786474601	-0.552
P09382	LGALS1	Galectin-1 OS=Homo sapiens (Human) OX=9606 GN=LGALS1 PE=1 SV=2	0.742437997949942	-0.068
P09429	HMGB1	High mobility group protein B1 OS=Homo sapiens (Human) OX=9606 GN=HMGB1 PE=1 SV=3	0.385350541724433	-0.295
P09525	ANXA4	Annexin A4 OS=Homo sapiens (Human) OX=9606 GN=ANXA4 PE=1 SV=4	0.175300160498504	-0.354
P09543	CNP	2'.3'-cyclic-nucleotide 3'-phosphodiesterase OS=Homo sapiens (Human) OX=9606 GN=CNP PE=1 SV=2	0.0650045076943409	-0.525
P09651	HNRNPA1	Heterogeneous nuclear ribonucleoprotein A1 OS=Homo sapiens (Human) OX=9606 GN=HNRNPA1 PE=1 SV=5	0.180055496633571	-0.229
P09871	C1S	Complement C1s subcomponent OS=Homo sapiens (Human) OX=9606 GN=C1S PE=1 SV=1	0.103709151962407	0.407
P09936	UCHL1	Ubiquitin carboxyl-terminal hydrolase isozyme L1 OS=Homo sapiens (Human) OX=9606 GN=UCHL1 PE=1 SV=2	0.602014108104548	-0.197
P0C0L4	C4A; C4B	Complement C4-A OS=Homo sapiens (Human) OX=9606 GN=C4A PE=1 SV=2	0.342786290815801	0.317
P0C0L5	C4B; C4B	Complement C4-B OS=Homo sapiens (Human) OX=9606 GN=C4B_2 PE=1 SV=2	0.23361659786613	0.261
P0DMV8	HSPA1B; HSPA1A	Heat shock 70 kDa protein 1A OS=Homo sapiens (Human) OX=9606 GN=HSPA1A PE=1 SV=1	0.0495221607963815	-0.329
P0DOY3	IGLC3	Immunoglobulin lambda constant 3 OS=Homo sapiens (Human) OX=9606 GN=IGLC3 PE=1 SV=1	0.968818574456667	-0.009
P10301	RRAS	Ras-related protein R-Ras OS=Homo sapiens (Human) OX=9606 GN=RRAS PE=1 SV=1	0.268153978947377	-0.277
P10412	HIST1H1E	Histone H1.4 OS=Homo sapiens (Human) OX=9606 GN=H1-4 PE=1 SV=2	0.814934153881742	-0.063
P10599	TXN	Thioredoxin OS=Homo sapiens (Human) OX=9606 GN=TXN PE=1 SV=3	0.204418842278146	-0.444
P10643	C7	Complement component C7 OS=Homo sapiens (Human) OX=9606 GN=C7 PE=1 SV=2	0.130668870741816	0.36
P10768	ESD	S-formylglutathione hydrolase OS=Homo sapiens (Human) OX=9606 GN=ESD PE=1 SV=2	0.163492695037398	0.438
P10809	HSPD1	60 kDa heat shock protein. mitochondrial OS=Homo sapiens (Human) OX=9606 GN=HSPD1 PE=1 SV=2	0.10312216725664	-0.648
P10909	CLU	Clusterin OS=Homo sapiens (Human) OX=9606 GN=CLU PE=1 SV=1	0.233051871587126	0.323
P10915	HAPLN1	Hyaluronan and proteoglycan link protein 1 OS=Homo sapiens (Human) OX=9606 GN=HAPLN1 PE=2 SV=2	0.606828212345009	0.228
P11021	HSPA5	Endoplasmic reticulum chaperone BiP OS=Homo sapiens (Human) OX=9606 GN=HSPA5 PE=1 SV=2	0.272857008267828	-0.3
P11047	LAMC1	Laminin subunit gamma-1 OS=Homo sapiens (Human) OX=9606 GN=LAMC1 PE=1 SV=3	0.50221812998517	-0.224
P11142	HSPA8	Heat shock cognate 71 kDa protein OS=Homo sapiens (Human) OX=9606 GN=HSPA8 PE=1 SV=1	0.228381141678064	-0.228
P11216	PYGB	Glycogen phosphorylase. brain form OS=Homo sapiens (Human) OX=9606 GN=PYGB PE=1 SV=5	0.0882904014673194	-0.677
P11413	G6PD	Glucose-6-phosphate 1-dehydrogenase OS=Homo sapiens (Human) OX=9606 GN=G6PD PE=1 SV=4	0.325608564284361	0.282
P11766	ADH5	Alcohol dehydrogenase class-3 OS=Homo sapiens (Human) OX=9606 GN=ADH5 PE=1 SV=4	0.561604058360397	-0.242
P12109	COL6A1	Collagen alpha-1(VI) chain OS=Homo sapiens (Human) OX=9606 GN=COL6A1 PE=1 SV=3	0.244175994276125	0.332
P12110	COL6A2	Collagen alpha-2(VI) chain OS=Homo sapiens (Human) OX=9606 GN=COL6A2 PE=1 SV=4	0.567328411236214	0.147
P12111	COL6A3	Collagen alpha-3(VI) chain OS=Homo sapiens (Human) OX=9606 GN=COL6A3 PE=1 SV=5	0.751858616391558	0.068
P12429	ANXA3	Annexin A3 OS=Homo sapiens (Human) OX=9606 GN=ANXA3 PE=1 SV=3	0.931789510098795	-0.05
P12814	ACTN1	Alpha-actinin-1 OS=Homo sapiens (Human) OX=9606 GN=ACTN1 PE=1 SV=2	0.0305116961582662	-0.48
P12956	XRCC6	X-ray repair cross-complementing protein 6 OS=Homo sapiens (Human) OX=9606 GN=XRCC6 PE=1 SV=2	0.466217064273855	-0.201
P13010	XRCC5	X-ray repair cross-complementing protein 5 OS=Homo sapiens (Human) OX=9606 GN=XRCC5 PE=1 SV=3	0.936071818104815	-0.017
P13489	RNH1	Ribonuclease inhibitor OS=Homo sapiens (Human) OX=9606 GN=RNH1 PE=1 SV=2	0.00405901681538061	0.479
P13611	VCAN	Versican core protein OS=Homo sapiens (Human) OX=9606 GN=VCAN PE=1 SV=3	0.82969937360636	0.04
P13639	EEF2	Elongation factor 2 OS=Homo sapiens (Human) OX=9606 GN=EEF2 PE=1 SV=4	0.404791708046305	0.11
P13645	KRT10	Keratin. type I cytoskeletal 10 OS=Homo sapiens (Human) OX=9606 GN=KRT10 PE=1 SV=6	0.308308106953392	0.511
P13667	PDIA4	Protein disulfide-isomerase A4 OS=Homo sapiens (Human) OX=9606 GN=PDIA4 PE=1 SV=2	0.486108189668357	0.296
P13671	C6	Complement component C6 OS=Homo sapiens (Human) OX=9606 GN=C6 PE=1 SV=3	0.557438694195254	0.179
P13727	PRG2	Bone marrow proteoglycan OS=Homo sapiens (Human) OX=9606 GN=PRG2 PE=1 SV=2	0.47871956239879	0.335
P13796	LCP1	Plastin-2 OS=Homo sapiens (Human) OX=9606 GN=LCP1 PE=1 SV=6	0.0255242342533406	0.438
P13797	PLS3	Plastin-3 OS=Homo sapiens (Human) OX=9606 GN=PLS3 PE=1 SV=4	0.223628131495341	-0.183
P14136	GFAP	Glial fibrillary acidic protein OS=Homo sapiens (Human) OX=9606 GN=GFAP PE=1 SV=1	0.059145872030302	1.245
P14543	NID1	Nidogen-1 OS=Homo sapiens (Human) OX=9606 GN=NID1 PE=1 SV=3	0.545093023544832	-0.241
P14550	AKR1A1	Aldo-keto reductase family 1 member A1 OS=Homo sapiens (Human) OX=9606 GN=AKR1A1 PE=1 SV=3	0.138263714002792	-0.623
P14555	PLA2G2A	Phospholipase A2. membrane associated OS=Homo sapiens (Human) OX=9606 GN=PLA2G2A PE=1 SV=2	0.806937250929525	-0.1
P14618	PKM	Pyruvate kinase PKM OS=Homo sapiens (Human) OX=9606 GN=PKM PE=1 SV=4	0.889150884745385	-0.03
P14625	HSP90B1	Endoplasmin OS=Homo sapiens (Human) OX=9606 GN=HSP90B1 PE=1 SV=1	0.207975038567259	-0.471
P14866	HNRNPL	Heterogeneous nuclear ribonucleoprotein L OS=Homo sapiens (Human) OX=9606 GN=HNRNPL PE=1 SV=2	0.896759665733736	0.035
P14868	DARS	Aspartate--tRNA ligase. cytoplasmic OS=Homo sapiens (Human) OX=9606 GN=DARS1 PE=1 SV=2	0.336514563332405	0.312
P15144	ANPEP	Aminopeptidase N OS=Homo sapiens (Human) OX=9606 GN=ANPEP PE=1 SV=4	0.86045361319103	-0.068
P15502	ELN	Elastin OS=Homo sapiens (Human) OX=9606 GN=ELN PE=1 SV=4	0.192531324725568	0.347
P16112	ACAN	Aggrecan core protein OS=Homo sapiens (Human) OX=9606 GN=ACAN PE=1 SV=3	0.225083795553882	0.381
P16152	CBR1; SETD4	Carbonyl reductase [NADPH] 1 OS=Homo sapiens (Human) OX=9606 GN=CBR1 PE=1 SV=3	0.603610016309099	-0.137
P17655	CAPN2	Calpain-2 catalytic subunit OS=Homo sapiens (Human) OX=9606 GN=CAPN2 PE=1 SV=6	0.215079131930729	-0.222
P17661	DES	Desmin OS=Homo sapiens (Human) OX=9606 GN=DES PE=1 SV=3	0.678363542864214	-0.131
P17858	PFKL	ATP-dependent 6-phosphofructokinase. liver type OS=Homo sapiens (Human) OX=9606 GN=PFKL PE=1 SV=6	0.851721826921704	-0.036
P17936	IGFBP3	Insulin-like growth factor-binding protein 3 OS=Homo sapiens (Human) OX=9606 GN=IGFBP3 PE=1 SV=2	0.113291298573168	-0.476
P17987	TCP1	T-complex protein 1 subunit alpha OS=Homo sapiens (Human) OX=9606 GN=TCP1 PE=1 SV=1	0.44698540951835	-0.229
P18124	RPL7	60S ribosomal protein L7 OS=Homo sapiens (Human) OX=9606 GN=RPL7 PE=1 SV=1	0.806972021498165	0.09
P18206	VCL	Vinculin OS=Homo sapiens (Human) OX=9606 GN=VCL PE=1 SV=4	0.00951774963870022	-0.656
P18428	LBP	Lipopolysaccharide-binding protein OS=Homo sapiens (Human) OX=9606 GN=LBP PE=1 SV=3	0.490470472796612	-0.208
P18669	PGAM1; LOC643576	Phosphoglycerate mutase 1 OS=Homo sapiens (Human) OX=9606 GN=PGAM1 PE=1 SV=2	0.679322460320873	-0.163
P19338	NCL	Nucleolin OS=Homo sapiens (Human) OX=9606 GN=NCL PE=1 SV=3	0.147519320610986	-0.294
P19823	ITIH2	Inter-alpha-trypsin inhibitor heavy chain H2 OS=Homo sapiens (Human) OX=9606 GN=ITIH2 PE=1 SV=2	0.433736402277597	0.211
P19827	ITIH1	Inter-alpha-trypsin inhibitor heavy chain H1 OS=Homo sapiens (Human) OX=9606 GN=ITIH1 PE=1 SV=3	0.161231211326408	0.262
P19971	TYMP; SCO2	Thymidine phosphorylase OS=Homo sapiens (Human) OX=9606 GN=TYMP PE=1 SV=2	0.774468992035177	-0.137
P20073	ANXA7	Annexin A7 OS=Homo sapiens (Human) OX=9606 GN=ANXA7 PE=1 SV=3	0.665007556498357	-0.114
P20591	MX1	Interferon-induced GTP-binding protein Mx1 OS=Homo sapiens (Human) OX=9606 GN=MX1 PE=1 SV=4	0.557653725681614	0.282
P20774	OGN	Mimecan OS=Homo sapiens (Human) OX=9606 GN=OGN PE=1 SV=1	0.535366784230481	-0.15
P20851	C4BPB	C4b-binding protein beta chain OS=Homo sapiens (Human) OX=9606 GN=C4BPB PE=1 SV=1	0.027905325476134	1.056
P20908	COL5A1	Collagen alpha-1(V) chain OS=Homo sapiens (Human) OX=9606 GN=COL5A1 PE=1 SV=3	0.028906798034014	-0.85
P21291	CSRP1	Cysteine and glycine-rich protein 1 OS=Homo sapiens (Human) OX=9606 GN=CSRP1 PE=1 SV=3	0.0154199577577257	-0.772
P21333	FLNA	Filamin-A OS=Homo sapiens (Human) OX=9606 GN=FLNA PE=1 SV=4	0.0641545298143797	-0.47
P21810	BGN	Biglycan OS=Homo sapiens (Human) OX=9606 GN=BGN PE=1 SV=2	0.166460515128064	-0.26
P21926	CD9	CD9 antigen OS=Homo sapiens (Human) OX=9606 GN=CD9 PE=1 SV=4	0.523831238714469	-0.227
P21964	COMT	Catechol O-methyltransferase OS=Homo sapiens (Human) OX=9606 GN=COMT PE=1 SV=2	0.465586822056536	0.301
P21980	TGM2	Protein-glutamine gamma-glutamyltransferase 2 OS=Homo sapiens (Human) OX=9606 GN=TGM2 PE=1 SV=2	0.547340266687375	-0.174
P22105	TNXB	Tenascin-X OS=Homo sapiens (Human) OX=9606 GN=TNXB PE=1 SV=5	0.0403141010587242	0.4
P22314	UBA1	Ubiquitin-like modifier-activating enzyme 1 OS=Homo sapiens (Human) OX=9606 GN=UBA1 PE=1 SV=3	0.0733583941703432	-0.311
P22352	GPX3	Glutathione peroxidase 3 OS=Homo sapiens (Human) OX=9606 GN=GPX3 PE=1 SV=2	0.858277907781883	-0.038
P22626	HNRNPA2B1	Heterogeneous nuclear ribonucleoproteins A2/B1 OS=Homo sapiens (Human) OX=9606 GN=HNRNPA2B1 PE=1 SV=2	0.476528253714359	-0.145
P23142	FBLN1	Fibulin-1 OS=Homo sapiens (Human) OX=9606 GN=FBLN1 PE=1 SV=4	0.151518213325177	0.287
P23246	SFPQ	Splicing factor. proline- and glutamine-rich OS=Homo sapiens (Human) OX=9606 GN=SFPQ PE=1 SV=2	0.428303778388967	0.224
P23284	PPIB	Peptidyl-prolyl cis-trans isomerase B OS=Homo sapiens (Human) OX=9606 GN=PPIB PE=1 SV=2	0.0125353574086916	0.46
P23381	WARS	Tryptophan--tRNA ligase. cytoplasmic OS=Homo sapiens (Human) OX=9606 GN=WARS1 PE=1 SV=2	0.691656363792313	-0.103
P23396	RPS3	40S ribosomal protein S3 OS=Homo sapiens (Human) OX=9606 GN=RPS3 PE=1 SV=2	0.888839912151046	0.038
P23528	CFL1	Cofilin-1 OS=Homo sapiens (Human) OX=9606 GN=CFL1 PE=1 SV=3	0.627356592733988	0.074
P23634	ATP2B4	Plasma membrane calcium-transporting ATPase 4 OS=Homo sapiens (Human) OX=9606 GN=ATP2B4 PE=1 SV=2	0.880629294093338	-0.042
P24043	LAMA2	Laminin subunit alpha-2 OS=Homo sapiens (Human) OX=9606 GN=LAMA2 PE=1 SV=4	0.694464541244176	-0.167
P24534	EEF1B2	Elongation factor 1-beta OS=Homo sapiens (Human) OX=9606 GN=EEF1B2 PE=1 SV=3	0.262597540955151	-0.398
P24593	IGFBP5	Insulin-like growth factor-binding protein 5 OS=Homo sapiens (Human) OX=9606 GN=IGFBP5 PE=1 SV=1	0.652535564175356	-0.186
P24821	TNC	Tenascin OS=Homo sapiens (Human) OX=9606 GN=TNC PE=1 SV=3	0.12368096446801	0.672
P24844	MYL9	Myosin regulatory light polypeptide 9 OS=Homo sapiens (Human) OX=9606 GN=MYL9 PE=1 SV=4	0.0554039658378469	-0.788
P25067	COL8A2	Collagen alpha-2(VIII) chain OS=Homo sapiens (Human) OX=9606 GN=COL8A2 PE=1 SV=2	0.0283886329775328	-0.535
P25325	MPST	3-mercaptopyruvate sulfurtransferase OS=Homo sapiens (Human) OX=9606 GN=MPST PE=1 SV=3	0.286040765554974	0.344
P25705	ATP5A1	ATP synthase subunit alpha. mitochondrial OS=Homo sapiens (Human) OX=9606 GN=ATP5F1A PE=1 SV=1	0.595838369744776	-0.201
P25940	COL5A3	Collagen alpha-3(V) chain OS=Homo sapiens (Human) OX=9606 GN=COL5A3 PE=1 SV=3	0.651643081816351	0.199
P26022	PTX3	Pentraxin-related protein PTX3 OS=Homo sapiens (Human) OX=9606 GN=PTX3 PE=1 SV=3	0.111539390454993	0.561
P26038	MSN	Moesin OS=Homo sapiens (Human) OX=9606 GN=MSN PE=1 SV=3	0.706594584119193	-0.069
P26447	S100A4	Protein S100-A4 OS=Homo sapiens (Human) OX=9606 GN=S100A4 PE=1 SV=1	0.0172781794577187	-0.905
P26572	MGAT1	Alpha-1.3-mannosyl-glycoprotein 2-beta-N-acetylglucosaminyltransferase OS=Homo sapiens (Human) OX=9606 GN=MGAT1 PE=1 SV=2	0.276000247413371	0.409
P26599	PTBP1	Polypyrimidine tract-binding protein 1 OS=Homo sapiens (Human) OX=9606 GN=PTBP1 PE=1 SV=1	0.213625226116137	0.483
P26641	EEF1G	Elongation factor 1-gamma OS=Homo sapiens (Human) OX=9606 GN=EEF1G PE=1 SV=3	0.806239937822802	0.039
P26927	MST1	Hepatocyte growth factor-like protein OS=Homo sapiens (Human) OX=9606 GN=MST1 PE=1 SV=2	0.476584329281091	-0.179
P27169	PON1	Serum paraoxonase/arylesterase 1 OS=Homo sapiens (Human) OX=9606 GN=PON1 PE=1 SV=3	0.96217709883609	-0.015
P27658	COL8A1	Collagen alpha-1(VIII) chain OS=Homo sapiens (Human) OX=9606 GN=COL8A1 PE=1 SV=2	0.271526783465513	-0.278
P27816	MAP4	Microtubule-associated protein 4 OS=Homo sapiens (Human) OX=9606 GN=MAP4 PE=1 SV=3	0.749008438746626	-0.116
P27824	CANX	Calnexin OS=Homo sapiens (Human) OX=9606 GN=CANX PE=1 SV=2	0.483158928238857	-0.242
P28300	LOX	Protein-lysine 6-oxidase OS=Homo sapiens (Human) OX=9606 GN=LOX PE=1 SV=2	0.592275622992993	0.15
P28482	MAPK1	Mitogen-activated protein kinase 1 OS=Homo sapiens (Human) OX=9606 GN=MAPK1 PE=1 SV=3	0.56342028810487	-0.135
P29401	TKT	Transketolase OS=Homo sapiens (Human) OX=9606 GN=TKT PE=1 SV=3	0.145999474954594	-0.593
P29622	SERPINA4	Kallistatin OS=Homo sapiens (Human) OX=9606 GN=SERPINA4 PE=1 SV=3	0.800900822455919	0.058
P30041	PRDX6	Peroxiredoxin-6 OS=Homo sapiens (Human) OX=9606 GN=PRDX6 PE=1 SV=3	0.535756535063435	-0.128
P30043	BLVRB	Flavin reductase (NADPH) OS=Homo sapiens (Human) OX=9606 GN=BLVRB PE=1 SV=3	0.530339382253431	0.318
P30044	PRDX5	Peroxiredoxin-5. mitochondrial OS=Homo sapiens (Human) OX=9606 GN=PRDX5 PE=1 SV=4	0.0621996837826022	-0.458
P30050	RPL12	60S ribosomal protein L12 OS=Homo sapiens (Human) OX=9606 GN=RPL12 PE=1 SV=1	0.320085556748036	0.469
P30086	PEBP1	Phosphatidylethanolamine-binding protein 1 OS=Homo sapiens (Human) OX=9606 GN=PEBP1 PE=1 SV=3	0.258344440787853	-0.491
P30101	PDIA3	Protein disulfide-isomerase A3 OS=Homo sapiens (Human) OX=9606 GN=PDIA3 PE=1 SV=4	0.680319850139225	-0.087
P30153	PPP2R1A	Serine/threonine-protein phosphatase 2A 65 kDa regulatory subunit A alpha isoform OS=Homo sapiens (Human) OX=9606 GN=PPP2R1A PE=1 SV=4	0.721545545315313	-0.129
P30740	SERPINB1	Leukocyte elastase inhibitor OS=Homo sapiens (Human) OX=9606 GN=SERPINB1 PE=1 SV=1	0.929292775329471	0.036
P31146	CORO1A	Coronin-1A OS=Homo sapiens (Human) OX=9606 GN=CORO1A PE=1 SV=4	0.594073686115671	0.192
P31150	GDI1	Rab GDP dissociation inhibitor alpha OS=Homo sapiens (Human) OX=9606 GN=GDI1 PE=1 SV=2	0.969376151953093	0.013
P31939	ATIC	Bifunctional purine biosynthesis protein PURH OS=Homo sapiens (Human) OX=9606 GN=ATIC PE=1 SV=3	0.50822699528339	0.187
P31943	HNRNPH1	Heterogeneous nuclear ribonucleoprotein H OS=Homo sapiens (Human) OX=9606 GN=HNRNPH1 PE=1 SV=4	0.687292705262642	-0.097
P31949	S100A11	Protein S100-A11 OS=Homo sapiens (Human) OX=9606 GN=S100A11 PE=1 SV=2	0.937019098454597	0.024
P32119	PRDX2	Peroxiredoxin-2 OS=Homo sapiens (Human) OX=9606 GN=PRDX2 PE=1 SV=5	0.0692380483863132	-0.4
P33176	KIF5B	Kinesin-1 heavy chain OS=Homo sapiens (Human) OX=9606 GN=KIF5B PE=1 SV=1	0.349701794851706	0.195
P34096	RNASE4	Ribonuclease 4 OS=Homo sapiens (Human) OX=9606 GN=RNASE4 PE=1 SV=3	0.554833326584724	0.219
P34932	HSPA4	Heat shock 70 kDa protein 4 OS=Homo sapiens (Human) OX=9606 GN=HSPA4 PE=1 SV=4	0.561392983737989	0.12
P35221	CTNNA1	Catenin alpha-1 OS=Homo sapiens (Human) OX=9606 GN=CTNNA1 PE=1 SV=1	0.711730530601958	0.099
P35222	CTNNB1	Catenin beta-1 OS=Homo sapiens (Human) OX=9606 GN=CTNNB1 PE=1 SV=1	0.203468269326887	0.298
P35442	THBS2	Thrombospondin-2 OS=Homo sapiens (Human) OX=9606 GN=THBS2 PE=1 SV=2	0.776907259845056	0.141
P35443	THBS4	Thrombospondin-4 OS=Homo sapiens (Human) OX=9606 GN=THBS4 PE=1 SV=2	0.942738455551247	0.021
P35527	KRT9	Keratin. type I cytoskeletal 9 OS=Homo sapiens (Human) OX=9606 GN=KRT9 PE=1 SV=3	0.410373604865767	0.382
P35555	FBN1	Fibrillin-1 OS=Homo sapiens (Human) OX=9606 GN=FBN1 PE=1 SV=4	0.304557478796301	0.23
P35556	FBN2	Fibrillin-2 OS=Homo sapiens (Human) OX=9606 GN=FBN2 PE=1 SV=3	0.665593694701366	0.139
P35579	MYH9	Myosin-9 OS=Homo sapiens (Human) OX=9606 GN=MYH9 PE=1 SV=4	0.0652790121759807	-0.399
P35580	MYH10	Myosin-10 OS=Homo sapiens (Human) OX=9606 GN=MYH10 PE=1 SV=3	0.173188245905426	-0.281
P35611	ADD1	Alpha-adducin OS=Homo sapiens (Human) OX=9606 GN=ADD1 PE=1 SV=2	0.353247599501236	0.183
P35625	TIMP3	Metalloproteinase inhibitor 3 OS=Homo sapiens (Human) OX=9606 GN=TIMP3 PE=1 SV=2	0.373158885988928	0.383
P35749	MYH11	Myosin-11 OS=Homo sapiens (Human) OX=9606 GN=MYH11 PE=1 SV=3	0.0296108432351309	-0.855
P35858	IGFALS	Insulin-like growth factor-binding protein complex acid labile subunit OS=Homo sapiens (Human) OX=9606 GN=IGFALS PE=1 SV=1	0.63919513674693	0.15
P35908	KRT2	Keratin. type II cytoskeletal 2 epidermal OS=Homo sapiens (Human) OX=9606 GN=KRT2 PE=1 SV=2	0.129057075788232	0.714
P36269	GGT5	Glutathione hydrolase 5 proenzyme OS=Homo sapiens (Human) OX=9606 GN=GGT5 PE=1 SV=2	0.486897668778256	-0.246
P36578	RPL4	60S ribosomal protein L4 OS=Homo sapiens (Human) OX=9606 GN=RPL4 PE=1 SV=5	0.481771209467908	0.236
P36915	GNL1	Guanine nucleotide-binding protein-like 1 OS=Homo sapiens (Human) OX=9606 GN=GNL1 PE=1 SV=2	0.321219609889541	-0.296
P36955	SERPINF1	Pigment epithelium-derived factor OS=Homo sapiens (Human) OX=9606 GN=SERPINF1 PE=1 SV=4	0.712826510599174	0.12
P37108	SRP14	Signal recognition particle 14 kDa protein OS=Homo sapiens (Human) OX=9606 GN=SRP14 PE=1 SV=2	0.725221335272107	0.065
P37802	TAGLN2	Transgelin-2 OS=Homo sapiens (Human) OX=9606 GN=TAGLN2 PE=1 SV=3	0.177264135387272	-0.233
P38606	ATP6V1A	V-type proton ATPase catalytic subunit A OS=Homo sapiens (Human) OX=9606 GN=ATP6V1A PE=1 SV=2	0.800749869358732	0.068
P38646	HSPA9	Stress-70 protein. mitochondrial OS=Homo sapiens (Human) OX=9606 GN=HSPA9 PE=1 SV=2	0.346170061424734	-0.252
P39059	COL15A1	Collagen alpha-1(XV) chain OS=Homo sapiens (Human) OX=9606 GN=COL15A1 PE=1 SV=2	0.717705592947893	0.073
P39060	COL18A1	Collagen alpha-1(XVIII) chain OS=Homo sapiens (Human) OX=9606 GN=COL18A1 PE=1 SV=5	0.329405376799817	-0.266
P40763	STAT3	Signal transducer and activator of transcription 3 OS=Homo sapiens (Human) OX=9606 GN=STAT3 PE=1 SV=2	0.765852760939731	-0.109
P40939	HADHA	Trifunctional enzyme subunit alpha. mitochondrial OS=Homo sapiens (Human) OX=9606 GN=HADHA PE=1 SV=2	0.80771684034339	-0.069
P41222	PTGDS	Prostaglandin-H2 D-isomerase OS=Homo sapiens (Human) OX=9606 GN=PTGDS PE=1 SV=1	0.458867230073711	0.232
P42224	STAT1	Signal transducer and activator of transcription 1-alpha/beta OS=Homo sapiens (Human) OX=9606 GN=STAT1 PE=1 SV=2	0.731351809891447	0.07
P43243	MATR3	Matrin-3 OS=Homo sapiens (Human) OX=9606 GN=MATR3 PE=1 SV=2	0.799876551873327	-0.063
P45880	VDAC2	Voltage-dependent anion-selective channel protein 2 OS=Homo sapiens (Human) OX=9606 GN=VDAC2 PE=1 SV=2	0.323484663071277	0.274
P46459	NSF	Vesicle-fusing ATPase OS=Homo sapiens (Human) OX=9606 GN=NSF PE=1 SV=3	0.130874726923634	-0.775
P46776	RPL27A	60S ribosomal protein L27a OS=Homo sapiens (Human) OX=9606 GN=RPL27A PE=1 SV=2	0.349212995691817	0.356
P46777	RPL5	60S ribosomal protein L5 OS=Homo sapiens (Human) OX=9606 GN=RPL5 PE=1 SV=3	0.398022176159914	0.22
P46821	MAP1B	Microtubule-associated protein 1B OS=Homo sapiens (Human) OX=9606 GN=MAP1B PE=1 SV=2	0.245290156775007	-0.305
P46939	UTRN	Utrophin OS=Homo sapiens (Human) OX=9606 GN=UTRN PE=1 SV=2	0.253509745555347	-0.438
P46940	IQGAP1	Ras GTPase-activating-like protein IQGAP1 OS=Homo sapiens (Human) OX=9606 GN=IQGAP1 PE=1 SV=1	0.654360912841067	-0.077
P47755	CAPZA2	F-actin-capping protein subunit alpha-2 OS=Homo sapiens (Human) OX=9606 GN=CAPZA2 PE=1 SV=3	0.139005345851049	0.251
P47756	CAPZB	F-actin-capping protein subunit beta OS=Homo sapiens (Human) OX=9606 GN=CAPZB PE=1 SV=4	0.427584247619359	0.167
P48059	LIMS1	LIM and senescent cell antigen-like-containing domain protein 1 OS=Homo sapiens (Human) OX=9606 GN=LIMS1 PE=1 SV=4	0.421634337034531	0.239
P48061	CXCL12	Stromal cell-derived factor 1 OS=Homo sapiens (Human) OX=9606 GN=CXCL12 PE=1 SV=1	0.797260162583665	0.084
P48444	ARCN1	Coatomer subunit delta OS=Homo sapiens (Human) OX=9606 GN=ARCN1 PE=1 SV=1	0.212170321796885	0.348
P48643	CCT5	T-complex protein 1 subunit epsilon OS=Homo sapiens (Human) OX=9606 GN=CCT5 PE=1 SV=1	0.90323957017584	0.03
P49368	CCT3	T-complex protein 1 subunit gamma OS=Homo sapiens (Human) OX=9606 GN=CCT3 PE=1 SV=4	0.819342198437425	-0.051
P49411	TUFM	Elongation factor Tu. mitochondrial OS=Homo sapiens (Human) OX=9606 GN=TUFM PE=1 SV=2	0.604215883147205	-0.171
P49747	COMP	Cartilage oligomeric matrix protein OS=Homo sapiens (Human) OX=9606 GN=COMP PE=1 SV=2	0.230550553739897	0.37
P49748	ACADVL	Very long-chain specific acyl-CoA dehydrogenase. mitochondrial OS=Homo sapiens (Human) OX=9606 GN=ACADVL PE=1 SV=1	0.689846489986599	-0.121
P49908	SEPP1; SELENOP	Selenoprotein P OS=Homo sapiens (Human) OX=9606 GN=SELENOP PE=1 SV=3	0.780358906970372	-0.114
P50148	GNAQ	Guanine nucleotide-binding protein G(q) subunit alpha OS=Homo sapiens (Human) OX=9606 GN=GNAQ PE=1 SV=4	0.0161194584894652	-0.689
P50395	GDI2	Rab GDP dissociation inhibitor beta OS=Homo sapiens (Human) OX=9606 GN=GDI2 PE=1 SV=2	0.710834668929246	-0.064
P50454	SERPINH1	Serpin H1 OS=Homo sapiens (Human) OX=9606 GN=SERPINH1 PE=1 SV=2	0.481257686817769	-0.109
P50570	DNM2	Dynamin-2 OS=Homo sapiens (Human) OX=9606 GN=DNM2 PE=1 SV=2	0.703740825522784	-0.103
P50990	CCT8	T-complex protein 1 subunit theta OS=Homo sapiens (Human) OX=9606 GN=CCT8 PE=1 SV=4	0.407911999763163	0.189
P50991	CCT4	T-complex protein 1 subunit delta OS=Homo sapiens (Human) OX=9606 GN=CCT4 PE=1 SV=4	0.987951010034462	0.003
P50995	ANXA11	Annexin A11 OS=Homo sapiens (Human) OX=9606 GN=ANXA11 PE=1 SV=1	0.977818559454637	-0.005
P51148	RAB5C	Ras-related protein Rab-5C OS=Homo sapiens (Human) OX=9606 GN=RAB5C PE=1 SV=2	0.229438053601276	0.221
P51149	RAB7A	Ras-related protein Rab-7a OS=Homo sapiens (Human) OX=9606 GN=RAB7A PE=1 SV=1	0.369182668222713	0.234
P51178	PLCD1	1-phosphatidylinositol 4.5-bisphosphate phosphodiesterase delta-1 OS=Homo sapiens (Human) OX=9606 GN=PLCD1 PE=1 SV=2	0.0632782301690697	-0.574
P51884	LUM	Lumican OS=Homo sapiens (Human) OX=9606 GN=LUM PE=1 SV=2	0.170004407649186	-0.206
P51888	PRELP	Prolargin OS=Homo sapiens (Human) OX=9606 GN=PRELP PE=1 SV=1	0.646088567940472	-0.098
P51911	CNN1	Calponin-1 OS=Homo sapiens (Human) OX=9606 GN=CNN1 PE=1 SV=2	0.00731687118556682	-1.493
P51991	HNRNPA3	Heterogeneous nuclear ribonucleoprotein A3 OS=Homo sapiens (Human) OX=9606 GN=HNRNPA3 PE=1 SV=2	0.522593139321665	0.187
P52272	HNRNPM	Heterogeneous nuclear ribonucleoprotein M OS=Homo sapiens (Human) OX=9606 GN=HNRNPM PE=1 SV=3	0.284820136344414	-0.333
P52565	ARHGDIA	Rho GDP-dissociation inhibitor 1 OS=Homo sapiens (Human) OX=9606 GN=ARHGDIA PE=1 SV=3	0.255835116836079	0.442
P52943	CRIP2	Cysteine-rich protein 2 OS=Homo sapiens (Human) OX=9606 GN=CRIP2 PE=1 SV=1	0.0657037392954353	-0.328
P53396	ACLY	ATP-citrate synthase OS=Homo sapiens (Human) OX=9606 GN=ACLY PE=1 SV=3	0.966515311855767	-0.011
P53618	COPB1	Coatomer subunit beta OS=Homo sapiens (Human) OX=9606 GN=COPB1 PE=1 SV=3	0.838355232069157	-0.06
P53621	COPA	Coatomer subunit alpha OS=Homo sapiens (Human) OX=9606 GN=COPA PE=1 SV=2	0.916344969512906	0.025
P54652	HSPA2	Heat shock-related 70 kDa protein 2 OS=Homo sapiens (Human) OX=9606 GN=HSPA2 PE=1 SV=1	0.0021952793512128	-0.678
P55001	MFAP2	Microfibrillar-associated protein 2 OS=Homo sapiens (Human) OX=9606 GN=MFAP2 PE=2 SV=1	0.892184154873151	0.044
P55058	PLTP	Phospholipid transfer protein OS=Homo sapiens (Human) OX=9606 GN=PLTP PE=1 SV=1	0.735299102526967	0.103
P55072	VCP	Transitional endoplasmic reticulum ATPase OS=Homo sapiens (Human) OX=9606 GN=VCP PE=1 SV=4	0.452687360434505	-0.146
P55083	MFAP4	Microfibril-associated glycoprotein 4 OS=Homo sapiens (Human) OX=9606 GN=MFAP4 PE=1 SV=2	0.903113051497974	-0.039
P55084	HADHB	Trifunctional enzyme subunit beta. mitochondrial OS=Homo sapiens (Human) OX=9606 GN=HADHB PE=1 SV=3	0.0903877199390483	-0.349
P55268	LAMB2	Laminin subunit beta-2 OS=Homo sapiens (Human) OX=9606 GN=LAMB2 PE=1 SV=2	0.0357803920628682	-0.635
P58166	INHBE	Inhibin beta E chain OS=Homo sapiens (Human) OX=9606 GN=INHBE PE=1 SV=1	0.852740508832862	-0.108
P59998	ARPC4	Actin-related protein 2/3 complex subunit 4 OS=Homo sapiens (Human) OX=9606 GN=ARPC4 PE=1 SV=3	0.884206534587005	0.034
P60174	TPI1	Triosephosphate isomerase OS=Homo sapiens (Human) OX=9606 GN=TPI1 PE=1 SV=3	0.262586788687623	-0.414
P60660	MYL6	Myosin light polypeptide 6 OS=Homo sapiens (Human) OX=9606 GN=MYL6 PE=1 SV=2	0.135618284545431	-0.5
P60709	ACTB	Actin. cytoplasmic 1 OS=Homo sapiens (Human) OX=9606 GN=ACTB PE=1 SV=1	0.153042934470188	-0.288
P60842	EIF4A1	Eukaryotic initiation factor 4A-I OS=Homo sapiens (Human) OX=9606 GN=EIF4A1 PE=1 SV=1	0.296928974522105	-0.34
P60903	S100A10	Protein S100-A10 OS=Homo sapiens (Human) OX=9606 GN=S100A10 PE=1 SV=2	0.292583131078521	0.233
P60953	CDC42	Cell division control protein 42 homolog OS=Homo sapiens (Human) OX=9606 GN=CDC42 PE=1 SV=2	0.875470504468477	0.054
P60981	DSTN	Destrin OS=Homo sapiens (Human) OX=9606 GN=DSTN PE=1 SV=3	0.80886007859048	-0.067
P61158	ACTR3	Actin-related protein 3 OS=Homo sapiens (Human) OX=9606 GN=ACTR3 PE=1 SV=3	0.193802065653788	-0.264
P61160	ACTR2	Actin-related protein 2 OS=Homo sapiens (Human) OX=9606 GN=ACTR2 PE=1 SV=1	0.00739527424857594	-0.69
P61163	ACTR1A	Alpha-centractin OS=Homo sapiens (Human) OX=9606 GN=ACTR1A PE=1 SV=1	0.752973778964139	0.067
P61224	RAP1B	Ras-related protein Rap-1b OS=Homo sapiens (Human) OX=9606 GN=RAP1B PE=1 SV=1	0.135539712854283	0.461
P61626	LYZ	Lysozyme C OS=Homo sapiens (Human) OX=9606 GN=LYZ PE=1 SV=1	0.799401262376669	0.085
P61769	B2M	Beta-2-microglobulin OS=Homo sapiens (Human) OX=9606 GN=B2M PE=1 SV=1	0.619631729853638	0.199
P61978	HNRNPK	Heterogeneous nuclear ribonucleoprotein K OS=Homo sapiens (Human) OX=9606 GN=HNRNPK PE=1 SV=1	0.46482237169624	-0.132
P62140	PPP1CB	Serine/threonine-protein phosphatase PP1-beta catalytic subunit OS=Homo sapiens (Human) OX=9606 GN=PPP1CB PE=1 SV=3	0.343055243478272	0.22
P62249	RPS16	40S ribosomal protein S16 OS=Homo sapiens (Human) OX=9606 GN=RPS16 PE=1 SV=2	0.339516668533206	-0.387
P62277	RPS13	40S ribosomal protein S13 OS=Homo sapiens (Human) OX=9606 GN=RPS13 PE=1 SV=2	0.084392098629676	0.655
P62333	PSMC6	26S proteasome regulatory subunit 10B OS=Homo sapiens (Human) OX=9606 GN=PSMC6 PE=1 SV=1	0.404359069912766	0.21
P62701	RPS4X	40S ribosomal protein S4. X isoform OS=Homo sapiens (Human) OX=9606 GN=RPS4X PE=1 SV=2	0.912862993300285	-0.029
P62736	ACTA2	Actin. aortic smooth muscle OS=Homo sapiens (Human) OX=9606 GN=ACTA2 PE=1 SV=1	0.0108518039460121	-0.558
P62805	HIST1H4A; HIST1H4F; HIST1H4D; HIST1H4J; HIST2H4A; HIST2H4B; HIST1H4H; HIST1H4C; HIST4H4; HIST1H4E; HIST1H4I; HIST1H4B; HIST1H4K; HIST1H4L	Histone H4 OS=Homo sapiens (Human) OX=9606 GN=H4C14 PE=1 SV=2	0.111641726681845	0.672
P62820	RAB1A	Ras-related protein Rab-1A OS=Homo sapiens (Human) OX=9606 GN=RAB1A PE=1 SV=3	0.148550352801085	0.495
P62826	RAN	GTP-binding nuclear protein Ran OS=Homo sapiens (Human) OX=9606 GN=RAN PE=1 SV=3	0.177143861881428	0.452
P62873	GNB1	Guanine nucleotide-binding protein G(I)/G(S)/G(T) subunit beta-1 OS=Homo sapiens (Human) OX=9606 GN=GNB1 PE=1 SV=3	0.0734393776169654	0.495
P62879	GNB2	Guanine nucleotide-binding protein G(I)/G(S)/G(T) subunit beta-2 OS=Homo sapiens (Human) OX=9606 GN=GNB2 PE=1 SV=3	0.728509162309917	0.071
P62888	RPL30	60S ribosomal protein L30 OS=Homo sapiens (Human) OX=9606 GN=RPL30 PE=1 SV=2	0.0132476807354164	0.591
P62913	RPL11	60S ribosomal protein L11 OS=Homo sapiens (Human) OX=9606 GN=RPL11 PE=1 SV=2	0.690660139807082	-0.11
P62937	PPIA	Peptidyl-prolyl cis-trans isomerase A OS=Homo sapiens (Human) OX=9606 GN=PPIA PE=1 SV=2	0.0374757075022616	-0.439
P62979	RPS27A	Ubiquitin-40S ribosomal protein S27a OS=Homo sapiens (Human) OX=9606 GN=RPS27A PE=1 SV=2	0.201059717960298	0.195
P63000	RAC1	Ras-related C3 botulinum toxin substrate 1 OS=Homo sapiens (Human) OX=9606 GN=RAC1 PE=1 SV=1	0.848147805666267	0.069
P63010	AP2B1	AP-2 complex subunit beta OS=Homo sapiens (Human) OX=9606 GN=AP2B1 PE=1 SV=1	0.632660941563189	0.113
P63104	YWHAZ	14-3-3 protein zeta/delta OS=Homo sapiens (Human) OX=9606 GN=YWHAZ PE=1 SV=1	0.798778916915397	-0.061
P63241	EIF5A	Eukaryotic translation initiation factor 5A-1 OS=Homo sapiens (Human) OX=9606 GN=EIF5A PE=1 SV=2	0.440659271658165	-0.21
P67936	TPM4	Tropomyosin alpha-4 chain OS=Homo sapiens (Human) OX=9606 GN=TPM4 PE=1 SV=3	0.585692636918781	-0.361
P68104	EEF1A1	Elongation factor 1-alpha 1 OS=Homo sapiens (Human) OX=9606 GN=EEF1A1 PE=1 SV=1	0.431004092496526	0.132
P68133	ACTA1	Actin. alpha skeletal muscle OS=Homo sapiens (Human) OX=9606 GN=ACTA1 PE=1 SV=1	0.0254535029896645	-0.737
P68366	TUBA4A	Tubulin alpha-4A chain OS=Homo sapiens (Human) OX=9606 GN=TUBA4A PE=1 SV=1	0.138759583707684	0.237
P68371	TUBB4B	Tubulin beta-4B chain OS=Homo sapiens (Human) OX=9606 GN=TUBB4B PE=1 SV=1	0.0702621172613175	-0.434
P68402	PAFAH1B2	Platelet-activating factor acetylhydrolase IB subunit beta OS=Homo sapiens (Human) OX=9606 GN=PAFAH1B2 PE=1 SV=1	0.259503902078513	-0.314
P68871	HBB	Hemoglobin subunit beta OS=Homo sapiens (Human) OX=9606 GN=HBB PE=1 SV=2	0.122317470450084	-0.961
P69905	HBA2; HBA1	Hemoglobin subunit alpha OS=Homo sapiens (Human) OX=9606 GN=HBA2 PE=1 SV=2	0.0454350118841553	-1.248
P78371	CCT2	T-complex protein 1 subunit beta OS=Homo sapiens (Human) OX=9606 GN=CCT2 PE=1 SV=4	0.670280204130285	0.091
P78417	GSTO1	Glutathione S-transferase omega-1 OS=Homo sapiens (Human) OX=9606 GN=GSTO1 PE=1 SV=2	0.189394120891097	-0.396
P78527	PRKDC	DNA-dependent protein kinase catalytic subunit OS=Homo sapiens (Human) OX=9606 GN=PRKDC PE=1 SV=3	0.927552438979698	-0.029
P78539	SRPX	Sushi repeat-containing protein SRPX OS=Homo sapiens (Human) OX=9606 GN=SRPX PE=1 SV=1	0.533258926620427	0.234
P82987	ADAMTSL3	ADAMTS-like protein 3 OS=Homo sapiens (Human) OX=9606 GN=ADAMTSL3 PE=1 SV=4	0.805603582040965	-0.101
P83110	HTRA3	Serine protease HTRA3 OS=Homo sapiens (Human) OX=9606 GN=HTRA3 PE=1 SV=2	0.271747758204137	0.51
P83731	RPL24	60S ribosomal protein L24 OS=Homo sapiens (Human) OX=9606 GN=RPL24 PE=1 SV=1	0.899463500786817	0.029
P84077	ARF1	ADP-ribosylation factor 1 OS=Homo sapiens (Human) OX=9606 GN=ARF1 PE=1 SV=2	0.157769910841836	0.572
P84103	SRSF3	Serine/arginine-rich splicing factor 3 OS=Homo sapiens (Human) OX=9606 GN=SRSF3 PE=1 SV=1	0.140222544402622	0.356
P98095	FBLN2	Fibulin-2 OS=Homo sapiens (Human) OX=9606 GN=FBLN2 PE=1 SV=2	0.811886752401564	0.055
P98160	HSPG2	Basement membrane-specific heparan sulfate proteoglycan core protein OS=Homo sapiens (Human) OX=9606 GN=HSPG2 PE=1 SV=4	0.296973521196209	0.17
Q00325	SLC25A3	Phosphate carrier protein. mitochondrial OS=Homo sapiens (Human) OX=9606 GN=SLC25A3 PE=1 SV=2	0.441628208147625	-0.245
Q00341	HDLBP	Vigilin OS=Homo sapiens (Human) OX=9606 GN=HDLBP PE=1 SV=2	0.683618888114528	0.068
Q00604	NDP	Norrin OS=Homo sapiens (Human) OX=9606 GN=NDP PE=1 SV=1	0.562283686685846	0.374
Q00610	CLTC	Clathrin heavy chain 1 OS=Homo sapiens (Human) OX=9606 GN=CLTC PE=1 SV=5	0.770015502288968	-0.062
Q00839	HNRNPU	Heterogeneous nuclear ribonucleoprotein U OS=Homo sapiens (Human) OX=9606 GN=HNRNPU PE=1 SV=6	0.38513596768497	-0.136
Q01082	SPTBN1	Spectrin beta chain. non-erythrocytic 1 OS=Homo sapiens (Human) OX=9606 GN=SPTBN1 PE=1 SV=2	0.0228843413653955	-0.415
Q01484	ANK2	Ankyrin-2 OS=Homo sapiens (Human) OX=9606 GN=ANK2 PE=1 SV=4	0.821836843726957	-0.086
Q01518	CAP1	Adenylyl cyclase-associated protein 1 OS=Homo sapiens (Human) OX=9606 GN=CAP1 PE=1 SV=5	0.630189803545807	0.161
Q01813	PFKP	ATP-dependent 6-phosphofructokinase. platelet type OS=Homo sapiens (Human) OX=9606 GN=PFKP PE=1 SV=2	0.592700604032458	-0.147
Q01955	COL4A3	Collagen alpha-3(IV) chain OS=Homo sapiens (Human) OX=9606 GN=COL4A3 PE=1 SV=3	0.498048671586135	-0.317
Q01995	TAGLN	Transgelin OS=Homo sapiens (Human) OX=9606 GN=TAGLN PE=1 SV=4	0.364237323153555	-0.272
Q02952	AKAP12	A-kinase anchor protein 12 OS=Homo sapiens (Human) OX=9606 GN=AKAP12 PE=1 SV=4	0.431760894296286	-0.473
Q03135	CAV1	Caveolin-1 OS=Homo sapiens (Human) OX=9606 GN=CAV1 PE=1 SV=4	0.896590284406263	-0.046
Q03591	CFHR1	Complement factor H-related protein 1 OS=Homo sapiens (Human) OX=9606 GN=CFHR1 PE=1 SV=2	0.24040317113265	0.368
Q04828	AKR1C1	Aldo-keto reductase family 1 member C1 OS=Homo sapiens (Human) OX=9606 GN=AKR1C1 PE=1 SV=1	0.999286019624688	0
Q05682	CALD1	Caldesmon OS=Homo sapiens (Human) OX=9606 GN=CALD1 PE=1 SV=3	0.383083699876465	-0.378
Q05707	COL14A1	Collagen alpha-1(XIV) chain OS=Homo sapiens (Human) OX=9606 GN=COL14A1 PE=1 SV=3	0.677887344083609	-0.079
Q06033	ITIH3	Inter-alpha-trypsin inhibitor heavy chain H3 OS=Homo sapiens (Human) OX=9606 GN=ITIH3 PE=1 SV=2	0.0615794630088741	0.654
Q06828	FMOD	Fibromodulin OS=Homo sapiens (Human) OX=9606 GN=FMOD PE=1 SV=2	0.248227608406242	-0.429
Q06830	PRDX1	Peroxiredoxin-1 OS=Homo sapiens (Human) OX=9606 GN=PRDX1 PE=1 SV=1	0.675911821876962	0.086
Q07507	DPT	Dermatopontin OS=Homo sapiens (Human) OX=9606 GN=DPT PE=1 SV=2	0.653793603626133	0.133
Q07954	LRP1	Prolow-density lipoprotein receptor-related protein 1 OS=Homo sapiens (Human) OX=9606 GN=LRP1 PE=1 SV=2	0.648009219628502	0.118
Q07960	ARHGAP1	Rho GTPase-activating protein 1 OS=Homo sapiens (Human) OX=9606 GN=ARHGAP1 PE=1 SV=1	0.411191523794638	-0.246
Q08397	LOXL1	Lysyl oxidase homolog 1 OS=Homo sapiens (Human) OX=9606 GN=LOXL1 PE=1 SV=2	0.235345350510616	-0.525
Q08431	MFGE8	Lactadherin OS=Homo sapiens (Human) OX=9606 GN=MFGE8 PE=1 SV=3	0.447957717887783	0.182
Q09666	AHNAK	Neuroblast differentiation-associated protein AHNAK OS=Homo sapiens (Human) OX=9606 GN=AHNAK PE=1 SV=2	0.203535252988495	-0.263
Q10567	AP1B1	AP-1 complex subunit beta-1 OS=Homo sapiens (Human) OX=9606 GN=AP1B1 PE=1 SV=2	0.704672643574675	-0.123
Q12805	EFEMP1	EGF-containing fibulin-like extracellular matrix protein 1 OS=Homo sapiens (Human) OX=9606 GN=EFEMP1 PE=1 SV=2	0.698357564369641	0.07
Q13045	FLII	Protein flightless-1 homolog OS=Homo sapiens (Human) OX=9606 GN=FLII PE=1 SV=2	0.824498227821234	-0.066
Q13103	SPP2	Secreted phosphoprotein 24 OS=Homo sapiens (Human) OX=9606 GN=SPP2 PE=1 SV=1	0.872037754416461	-0.053
Q13162	PRDX4	Peroxiredoxin-4 OS=Homo sapiens (Human) OX=9606 GN=PRDX4 PE=1 SV=1	0.132631987473815	0.411
Q13214	SEMA3B	Semaphorin-3B OS=Homo sapiens (Human) OX=9606 GN=SEMA3B PE=2 SV=1	0.297402400271764	0.412
Q13228	SELENBP1	Methanethiol oxidase OS=Homo sapiens (Human) OX=9606 GN=SELENBP1 PE=1 SV=2	0.142823580702025	-0.555
Q13361	MFAP5	Microfibrillar-associated protein 5 OS=Homo sapiens (Human) OX=9606 GN=MFAP5 PE=1 SV=1	0.962413549222758	-0.019
Q13418	ILK	Integrin-linked protein kinase OS=Homo sapiens (Human) OX=9606 GN=ILK PE=1 SV=2	0.807816310289308	0.037
Q13425	SNTB2	Beta-2-syntrophin OS=Homo sapiens (Human) OX=9606 GN=SNTB2 PE=1 SV=1	0.399025311363274	-0.204
Q13509	TUBB3	Tubulin beta-3 chain OS=Homo sapiens (Human) OX=9606 GN=TUBB3 PE=1 SV=2	0.763746923233337	0.07
Q13557	CAMK2D	Calcium/calmodulin-dependent protein kinase type II subunit delta OS=Homo sapiens (Human) OX=9606 GN=CAMK2D PE=1 SV=3	0.431497466392501	-0.175
Q13642	FHL1	Four and a half LIM domains protein 1 OS=Homo sapiens (Human) OX=9606 GN=FHL1 PE=1 SV=4	0.91159908888155	0.028
Q13813	SPTAN1	Spectrin alpha chain. non-erythrocytic 1 OS=Homo sapiens (Human) OX=9606 GN=SPTAN1 PE=1 SV=3	0.375744815860762	-0.174
Q13838	DDX39B	Spliceosome RNA helicase DDX39B OS=Homo sapiens (Human) OX=9606 GN=DDX39B PE=1 SV=1	0.367259376022714	0.307
Q13885	TUBB2A	Tubulin beta-2A chain OS=Homo sapiens (Human) OX=9606 GN=TUBB2A PE=1 SV=1	0.0957281332886556	-0.369
Q14103	HNRNPD	Heterogeneous nuclear ribonucleoprotein D0 OS=Homo sapiens (Human) OX=9606 GN=HNRNPD PE=1 SV=1	0.776268360166589	-0.067
Q14112	NID2	Nidogen-2 OS=Homo sapiens (Human) OX=9606 GN=NID2 PE=1 SV=3	0.388952484481867	0.4
Q14152	EIF3A	Eukaryotic translation initiation factor 3 subunit A OS=Homo sapiens (Human) OX=9606 GN=EIF3A PE=1 SV=1	0.182568785521777	-0.51
Q14195	DPYSL3	Dihydropyrimidinase-related protein 3 OS=Homo sapiens (Human) OX=9606 GN=DPYSL3 PE=1 SV=1	0.900486526758129	0.019
Q14203	DCTN1	Dynactin subunit 1 OS=Homo sapiens (Human) OX=9606 GN=DCTN1 PE=1 SV=3	0.498970140100585	0.195
Q14204	DYNC1H1	Cytoplasmic dynein 1 heavy chain 1 OS=Homo sapiens (Human) OX=9606 GN=DYNC1H1 PE=1 SV=5	0.410593403872373	0.16
Q14247	CTTN	Src substrate cortactin OS=Homo sapiens (Human) OX=9606 GN=CTTN PE=1 SV=2	0.417107077795496	0.302
Q14314	FGL2	Fibroleukin OS=Homo sapiens (Human) OX=9606 GN=FGL2 PE=1 SV=1	0.149874280921472	0.369
Q14315	FLNC	Filamin-C OS=Homo sapiens (Human) OX=9606 GN=FLNC PE=1 SV=3	0.186806907718367	-0.581
Q14344	GNA13	Guanine nucleotide-binding protein subunit alpha-13 OS=Homo sapiens (Human) OX=9606 GN=GNA13 PE=1 SV=2	0.736122160764541	-0.078
Q14393	GAS6	Growth arrest-specific protein 6 OS=Homo sapiens (Human) OX=9606 GN=GAS6 PE=1 SV=3	0.521593628931077	0.291
Q14624	ITIH4	Inter-alpha-trypsin inhibitor heavy chain H4 OS=Homo sapiens (Human) OX=9606 GN=ITIH4 PE=1 SV=4	0.406274474279915	0.266
Q14697	GANAB	Neutral alpha-glucosidase AB OS=Homo sapiens (Human) OX=9606 GN=GANAB PE=1 SV=3	0.467292023545583	-0.231
Q14764	MVP	Major vault protein OS=Homo sapiens (Human) OX=9606 GN=MVP PE=1 SV=4	0.781091027651001	0.07
Q14766	LTBP1	Latent-transforming growth factor beta-binding protein 1 OS=Homo sapiens (Human) OX=9606 GN=LTBP1 PE=1 SV=4	0.675640987848069	0.065
Q14767	LTBP2	Latent-transforming growth factor beta-binding protein 2 OS=Homo sapiens (Human) OX=9606 GN=LTBP2 PE=1 SV=3	0.366754045048746	0.19
Q14847	LASP1	LIM and SH3 domain protein 1 OS=Homo sapiens (Human) OX=9606 GN=LASP1 PE=1 SV=2	0.0218503466121391	-0.781
Q14974	KPNB1	Importin subunit beta-1 OS=Homo sapiens (Human) OX=9606 GN=KPNB1 PE=1 SV=2	0.664205072498662	-0.129
Q14980	NUMA1	Nuclear mitotic apparatus protein 1 OS=Homo sapiens (Human) OX=9606 GN=NUMA1 PE=1 SV=2	0.415652962686662	0.172
Q15019	2020-09-02	Septin-2 OS=Homo sapiens (Human) OX=9606 GN=SEPTIN2 PE=1 SV=1	0.560242091465922	-0.096
Q15063	POSTN	Periostin OS=Homo sapiens (Human) OX=9606 GN=POSTN PE=1 SV=2	0.0848658254554401	0.408
Q15084	PDIA6	Protein disulfide-isomerase A6 OS=Homo sapiens (Human) OX=9606 GN=PDIA6 PE=1 SV=1	0.942031307959073	0.02
Q15113	PCOLCE	Procollagen C-endopeptidase enhancer 1 OS=Homo sapiens (Human) OX=9606 GN=PCOLCE PE=1 SV=2	0.424200287510418	0.197
Q15149	PLEC	Plectin OS=Homo sapiens (Human) OX=9606 GN=PLEC PE=1 SV=3	0.374650526884721	-0.124
Q15181	PPA1	Inorganic pyrophosphatase OS=Homo sapiens (Human) OX=9606 GN=PPA1 PE=1 SV=2	0.788026183576285	-0.082
Q15185	PTGES3	Prostaglandin E synthase 3 OS=Homo sapiens (Human) OX=9606 GN=PTGES3 PE=1 SV=1	0.02179473947326	0.447
Q15365	PCBP1	Poly(rC)-binding protein 1 OS=Homo sapiens (Human) OX=9606 GN=PCBP1 PE=1 SV=2	0.736531868230654	-0.059
Q15366	PCBP2	Poly(rC)-binding protein 2 OS=Homo sapiens (Human) OX=9606 GN=PCBP2 PE=1 SV=1	0.698961879340418	0.075
Q15417	CNN3	Calponin-3 OS=Homo sapiens (Human) OX=9606 GN=CNN3 PE=1 SV=1	0.200190847433014	-0.366
Q15436	SEC23A	Protein transport protein Sec23A OS=Homo sapiens (Human) OX=9606 GN=SEC23A PE=1 SV=2	0.984793969245311	-0.005
Q15582	TGFBI	Transforming growth factor-beta-induced protein ig-h3 OS=Homo sapiens (Human) OX=9606 GN=TGFBI PE=1 SV=1	0.938117646092009	-0.02
Q16181	2020-09-07	Septin-7 OS=Homo sapiens (Human) OX=9606 GN=SEPTIN7 PE=1 SV=2	0.515947460732887	-0.129
Q16363	LAMA4	Laminin subunit alpha-4 OS=Homo sapiens (Human) OX=9606 GN=LAMA4 PE=1 SV=4	0.959552383110758	-0.021
Q16555	DPYSL2	Dihydropyrimidinase-related protein 2 OS=Homo sapiens (Human) OX=9606 GN=DPYSL2 PE=1 SV=1	0.854585519499541	0.03
Q16610	ECM1	Extracellular matrix protein 1 OS=Homo sapiens (Human) OX=9606 GN=ECM1 PE=1 SV=2	0.773444548517353	0.1
Q16647	PTGIS	Prostacyclin synthase OS=Homo sapiens (Human) OX=9606 GN=PTGIS PE=1 SV=1	0.0681844639010398	-0.457
Q16658	FSCN1	Fascin OS=Homo sapiens (Human) OX=9606 GN=FSCN1 PE=1 SV=3	0.626513862412363	0.131
Q16674	MIA	Melanoma-derived growth regulatory protein OS=Homo sapiens (Human) OX=9606 GN=MIA PE=1 SV=1	0.286144153165405	0.577
Q16777	HIST2H2AC	Histone H2A type 2-C OS=Homo sapiens (Human) OX=9606 GN=HIST2H2AC PE=1 SV=4	0.445183396376396	0.346
Q16851	UGP2	UTP--glucose-1-phosphate uridylyltransferase OS=Homo sapiens (Human) OX=9606 GN=UGP2 PE=1 SV=5	0.786722209716215	0.073
Q1KMD3	HNRNPUL2	Heterogeneous nuclear ribonucleoprotein U-like protein 2 OS=Homo sapiens (Human) OX=9606 GN=HNRNPUL2 PE=1 SV=1	0.16651605315139	0.327
Q27J81	INF2	Inverted formin-2 OS=Homo sapiens (Human) OX=9606 GN=INF2 PE=1 SV=2	0.856348339888792	-0.067
Q2M2W7	C17orf58	UPF0450 protein C17orf58 OS=Homo sapiens (Human) OX=9606 GN=C17orf58 PE=3 SV=2	0.23669045455144	0.669
Q53GG5	PDLIM3	PDZ and LIM domain protein 3 OS=Homo sapiens (Human) OX=9606 GN=PDLIM3 PE=1 SV=1	0.365804787323473	-0.246
Q53RD9	FBLN7	Fibulin-7 OS=Homo sapiens (Human) OX=9606 GN=FBLN7 PE=2 SV=1	0.203405243641406	0.367
Q562R1	ACTBL2	Beta-actin-like protein 2 OS=Homo sapiens (Human) OX=9606 GN=ACTBL2 PE=1 SV=2	0.055804625696686	-0.697
Q5JWF2	GNAS	Guanine nucleotide-binding protein G(s) subunit alpha isoforms XLas OS=Homo sapiens (Human) OX=9606 GN=GNAS PE=1 SV=2	0.989564136742718	-0.003
Q5QNW6	HIST2H2BF	Histone H2B type 2-F OS=Homo sapiens (Human) OX=9606 GN=HIST2H2BF PE=1 SV=3	0.797901536792928	0.103
Q5XG87	PAPD7	Terminal nucleotidyltransferase 4A OS=Homo sapiens (Human) OX=9606 GN=TENT4A PE=1 SV=3	0.103651144774387	0.385
Q63ZY3	KANK2	KN motif and ankyrin repeat domain-containing protein 2 OS=Homo sapiens (Human) OX=9606 GN=KANK2 PE=1 SV=1	0.0840382942655943	-0.404
Q641Q3	METRNL	Meteorin-like protein OS=Homo sapiens (Human) OX=9606 GN=METRNL PE=2 SV=1	0.101628878834396	0.553
Q687X5	STEAP4	Metalloreductase STEAP4 OS=Homo sapiens (Human) OX=9606 GN=STEAP4 PE=1 SV=1	0.315078724531163	-0.355
Q6DD88	ATL3	Atlastin-3 OS=Homo sapiens (Human) OX=9606 GN=ATL3 PE=1 SV=1	0.789538424371138	-0.067
Q6IBS0	TWF2	Twinfilin-2 OS=Homo sapiens (Human) OX=9606 GN=TWF2 PE=1 SV=2	0.501699941917038	-0.31
Q6NZI2	PTRF; CAVIN1	Caveolae-associated protein 1 OS=Homo sapiens (Human) OX=9606 GN=CAVIN1 PE=1 SV=1	0.349346407327046	-0.362
Q6PEZ8	PODNL1	Podocan-like protein 1 OS=Homo sapiens (Human) OX=9606 GN=PODNL1 PE=2 SV=2	0.435995859875666	0.253
Q6UWY5	OLFML1	Olfactomedin-like protein 1 OS=Homo sapiens (Human) OX=9606 GN=OLFML1 PE=1 SV=2	0.583575457730888	0.121
Q6UY14	ADAMTSL4	ADAMTS-like protein 4 OS=Homo sapiens (Human) OX=9606 GN=ADAMTSL4 PE=1 SV=2	0.131688941664426	0.591
Q6YHK3	CD109	CD109 antigen OS=Homo sapiens (Human) OX=9606 GN=CD109 PE=1 SV=2	0.635240864559973	0.164
Q71U36	TUBA1A	Tubulin alpha-1A chain OS=Homo sapiens (Human) OX=9606 GN=TUBA1A PE=1 SV=1	0.26755926040449	0.112
Q76M96	CCDC80	Coiled-coil domain-containing protein 80 OS=Homo sapiens (Human) OX=9606 GN=CCDC80 PE=1 SV=1	0.735718164403379	0.108
Q7KZF4	SND1	Staphylococcal nuclease domain-containing protein 1 OS=Homo sapiens (Human) OX=9606 GN=SND1 PE=1 SV=1	0.375187217747502	-0.229
Q7L576	CYFIP1	Cytoplasmic FMR1-interacting protein 1 OS=Homo sapiens (Human) OX=9606 GN=CYFIP1 PE=1 SV=1	0.899298187592094	-0.042
Q7Z7G0	ABI3BP	Target of Nesh-SH3 OS=Homo sapiens (Human) OX=9606 GN=ABI3BP PE=1 SV=1	0.88354933401703	0.032
Q86UU1	PHLDB1	Pleckstrin homology-like domain family B member 1 OS=Homo sapiens (Human) OX=9606 GN=PHLDB1 PE=1 SV=1	0.702444537256254	0.087
Q86UX7	FERMT3	Fermitin family homolog 3 OS=Homo sapiens (Human) OX=9606 GN=FERMT3 PE=1 SV=1	0.0582953552605657	0.518
Q86VP6	CAND1	Cullin-associated NEDD8-dissociated protein 1 OS=Homo sapiens (Human) OX=9606 GN=CAND1 PE=1 SV=2	0.594341193542753	0.151
Q86W92	PPFIBP1	Liprin-beta-1 OS=Homo sapiens (Human) OX=9606 GN=PPFIBP1 PE=1 SV=2	0.796944615657631	0.063
Q8IUL8	CILP2	Cartilage intermediate layer protein 2 OS=Homo sapiens (Human) OX=9606 GN=CILP2 PE=2 SV=2	0.161133495347737	-0.478
Q8IUX7	AEBP1	Adipocyte enhancer-binding protein 1 OS=Homo sapiens (Human) OX=9606 GN=AEBP1 PE=1 SV=1	0.174328985186226	-0.336
Q8IWU6	SULF1	Extracellular sulfatase Sulf-1 OS=Homo sapiens (Human) OX=9606 GN=SULF1 PE=1 SV=1	0.649264920812692	-0.17
Q8N135	LGI4	Leucine-rich repeat LGI family member 4 OS=Homo sapiens (Human) OX=9606 GN=LGI4 PE=1 SV=1	0.367733075691836	0.344
Q8N2S1	LTBP4	Latent-transforming growth factor beta-binding protein 4 OS=Homo sapiens (Human) OX=9606 GN=LTBP4 PE=1 SV=2	0.664641310624052	-0.11
Q8N3V7	SYNPO	Synaptopodin OS=Homo sapiens (Human) OX=9606 GN=SYNPO PE=1 SV=2	0.924088753675833	0.031
Q8N6G6	ADAMTSL1	ADAMTS-like protein 1 OS=Homo sapiens (Human) OX=9606 GN=ADAMTSL1 PE=1 SV=4	0.401339446923817	0.274
Q8N6Y2	LRRC17	Leucine-rich repeat-containing protein 17 OS=Homo sapiens (Human) OX=9606 GN=LRRC17 PE=2 SV=1	0.115305724056941	0.536
Q8NCH0	CHST14	Carbohydrate sulfotransferase 14 OS=Homo sapiens (Human) OX=9606 GN=CHST14 PE=1 SV=2	0.0747246590989354	0.461
Q8TAD2	IL17D	Interleukin-17D OS=Homo sapiens (Human) OX=9606 GN=IL17D PE=2 SV=1	0.238925033360712	-0.432
Q8TDX7	NEK7	Serine/threonine-protein kinase Nek7 OS=Homo sapiens (Human) OX=9606 GN=NEK7 PE=1 SV=1	0.717635312924618	0.181
Q8WUM4	PDCD6IP	Programmed cell death 6-interacting protein OS=Homo sapiens (Human) OX=9606 GN=PDCD6IP PE=1 SV=1	0.482952993915559	-0.118
Q8WWI5	SLC44A1	Choline transporter-like protein 1 OS=Homo sapiens (Human) OX=9606 GN=SLC44A1 PE=1 SV=1	0.0067588444476858	-1.35
Q8WX93	PALLD	Palladin OS=Homo sapiens (Human) OX=9606 GN=PALLD PE=1 SV=3	0.0219345977187223	-0.67
Q92597	NDRG1	Protein NDRG1 OS=Homo sapiens (Human) OX=9606 GN=NDRG1 PE=1 SV=1	0.989109223749299	-0.004
Q92599	2020-09-08	Septin-8 OS=Homo sapiens (Human) OX=9606 GN=SEPTIN8 PE=1 SV=4	0.647929150574777	0.201
Q92626	PXDN	Peroxidasin homolog OS=Homo sapiens (Human) OX=9606 GN=PXDN PE=1 SV=2	0.599464394531677	0.112
Q92743	HTRA1	Serine protease HTRA1 OS=Homo sapiens (Human) OX=9606 GN=HTRA1 PE=1 SV=1	0.421344898885528	-0.309
Q92841	DDX17	Probable ATP-dependent RNA helicase DDX17 OS=Homo sapiens (Human) OX=9606 GN=DDX17 PE=1 SV=2	0.826026485305271	0.041
Q92954	PRG4	Proteoglycan 4 OS=Homo sapiens (Human) OX=9606 GN=PRG4 PE=1 SV=3	0.426228960142504	0.351
Q93052	LPP	Lipoma-preferred partner OS=Homo sapiens (Human) OX=9606 GN=LPP PE=1 SV=1	0.0140080527296146	-0.995
Q96AC1	FERMT2	Fermitin family homolog 2 OS=Homo sapiens (Human) OX=9606 GN=FERMT2 PE=1 SV=1	0.0987617855836721	-0.264
Q96CW1	AP2M1	AP-2 complex subunit mu OS=Homo sapiens (Human) OX=9606 GN=AP2M1 PE=1 SV=2	0.0652303273956007	-0.404
Q96CX2	KCTD12	BTB/POZ domain-containing protein KCTD12 OS=Homo sapiens (Human) OX=9606 GN=KCTD12 PE=1 SV=1	0.0361747309242339	0.561
Q96HC4	PDLIM5	PDZ and LIM domain protein 5 OS=Homo sapiens (Human) OX=9606 GN=PDLIM5 PE=1 SV=5	0.460520611841099	-0.245
Q96IY4	CPB2	Carboxypeptidase B2 OS=Homo sapiens (Human) OX=9606 GN=CPB2 PE=1 SV=2	0.981315986099616	0.008
Q96P44	COL21A1	Collagen alpha-1(XXI) chain OS=Homo sapiens (Human) OX=9606 GN=COL21A1 PE=2 SV=1	0.334698796880818	-0.297
Q96PD5	PGLYRP2	N-acetylmuramoyl-L-alanine amidase OS=Homo sapiens (Human) OX=9606 GN=PGLYRP2 PE=1 SV=1	0.417753200810031	0.142
Q96QK1	VPS35	Vacuolar protein sorting-associated protein 35 OS=Homo sapiens (Human) OX=9606 GN=VPS35 PE=1 SV=2	0.788471313679201	0.05
Q96RP7	GAL3ST4	Galactose-3-O-sulfotransferase 4 OS=Homo sapiens (Human) OX=9606 GN=GAL3ST4 PE=1 SV=1	0.784752487969555	-0.097
Q96RW7	HMCN1	Hemicentin-1 OS=Homo sapiens (Human) OX=9606 GN=HMCN1 PE=1 SV=2	0.0344223318311768	1.353
Q96S97	MYADM	Myeloid-associated differentiation marker OS=Homo sapiens (Human) OX=9606 GN=MYADM PE=1 SV=2	0.77468466317834	0.058
Q96TA1	FAM129B	Protein Niban 2 OS=Homo sapiens (Human) OX=9606 GN=NIBAN2 PE=1 SV=3	0.479073336830066	-0.154
Q99439	CNN2	Calponin-2 OS=Homo sapiens (Human) OX=9606 GN=CNN2 PE=1 SV=4	0.944662482421948	-0.026
Q99497	PARK7	Protein/nucleic acid deglycase DJ-1 OS=Homo sapiens (Human) OX=9606 GN=PARK7 PE=1 SV=2	0.310267084515071	0.309
Q99536	VAT1	Synaptic vesicle membrane protein VAT-1 homolog OS=Homo sapiens (Human) OX=9606 GN=VAT1 PE=1 SV=2	0.179381835820713	-0.275
Q99715	COL12A1	Collagen alpha-1(XII) chain OS=Homo sapiens (Human) OX=9606 GN=COL12A1 PE=1 SV=2	0.730221130769792	0.066
Q9BQE3	TUBA1C	Tubulin alpha-1C chain OS=Homo sapiens (Human) OX=9606 GN=TUBA1C PE=1 SV=1	0.677670965740421	0.15
Q9BR76	CORO1B	Coronin-1B OS=Homo sapiens (Human) OX=9606 GN=CORO1B PE=1 SV=1	0.528287850129366	-0.151
Q9BSJ8	ESYT1	Extended synaptotagmin-1 OS=Homo sapiens (Human) OX=9606 GN=ESYT1 PE=1 SV=1	0.524452901310153	-0.121
Q9BUF5	TUBB6	Tubulin beta-6 chain OS=Homo sapiens (Human) OX=9606 GN=TUBB6 PE=1 SV=1	0.971487553281866	0.009
Q9BX66	SORBS1	Sorbin and SH3 domain-containing protein 1 OS=Homo sapiens (Human) OX=9606 GN=SORBS1 PE=1 SV=3	0.184400575925608	-0.455
Q9BXN1	ASPN	Asporin OS=Homo sapiens (Human) OX=9606 GN=ASPN PE=1 SV=2	0.342250935188845	-0.26
Q9BXR6	CFHR5	Complement factor H-related protein 5 OS=Homo sapiens (Human) OX=9606 GN=CFHR5 PE=1 SV=1	0.214761317218005	0.573
Q9BXX0	EMILIN2	EMILIN-2 OS=Homo sapiens (Human) OX=9606 GN=EMILIN2 PE=1 SV=3	0.146951019874693	0.39
Q9BZF9	UACA	Uveal autoantigen with coiled-coil domains and ankyrin repeats OS=Homo sapiens (Human) OX=9606 GN=UACA PE=1 SV=2	0.0134995952118398	-0.965
Q9BZQ8	FAM129A	Protein Niban 1 OS=Homo sapiens (Human) OX=9606 GN=NIBAN1 PE=1 SV=1	0.574270393879671	-0.106
Q9GZM7	TINAGL1	Tubulointerstitial nephritis antigen-like OS=Homo sapiens (Human) OX=9606 GN=TINAGL1 PE=1 SV=1	0.616366665745709	-0.181
Q9GZX3	CHST6	Carbohydrate sulfotransferase 6 OS=Homo sapiens (Human) OX=9606 GN=CHST6 PE=1 SV=1	0.504005765081588	0.275
Q9H223	EHD4	EH domain-containing protein 4 OS=Homo sapiens (Human) OX=9606 GN=EHD4 PE=1 SV=1	0.49632506699977	0.146
Q9H239	MMP28	Matrix metalloproteinase-28 OS=Homo sapiens (Human) OX=9606 GN=MMP28 PE=1 SV=2	0.572634493518059	0.295
Q9H4B7	TUBB1	Tubulin beta-1 chain OS=Homo sapiens (Human) OX=9606 GN=TUBB1 PE=1 SV=1	0.525643898048553	0.278
Q9H4G4	GLIPR2	Golgi-associated plant pathogenesis-related protein 1 OS=Homo sapiens (Human) OX=9606 GN=GLIPR2 PE=1 SV=3	0.990811849623273	0.004
Q9H853	TUBA4B	Putative tubulin-like protein alpha-4B OS=Homo sapiens (Human) OX=9606 GN=TUBA4B PE=5 SV=2	0.776702744074645	0.09
Q9HBL0	TNS1	Tensin-1 OS=Homo sapiens (Human) OX=9606 GN=TNS1 PE=1 SV=2	0.80304595276284	-0.053
Q9NQ79	CRTAC1	Cartilage acidic protein 1 OS=Homo sapiens (Human) OX=9606 GN=CRTAC1 PE=1 SV=2	0.627769079740411	-0.159
Q9NR12	PDLIM7	PDZ and LIM domain protein 7 OS=Homo sapiens (Human) OX=9606 GN=PDLIM7 PE=1 SV=1	0.0349036970172383	-0.661
Q9NR31	SAR1A	GTP-binding protein SAR1a OS=Homo sapiens (Human) OX=9606 GN=SAR1A PE=1 SV=1	0.0224303907600588	-0.55
Q9NR99	MXRA5	Matrix-remodeling-associated protein 5 OS=Homo sapiens (Human) OX=9606 GN=MXRA5 PE=1 SV=3	0.353453846013169	0.346
Q9NRN5	OLFML3	Olfactomedin-like protein 3 OS=Homo sapiens (Human) OX=9606 GN=OLFML3 PE=2 SV=1	0.825330729049248	-0.032
Q9NT22	EMILIN3	EMILIN-3 OS=Homo sapiens (Human) OX=9606 GN=EMILIN3 PE=1 SV=2	0.411859525137576	0.417
Q9NVA2	2020-09-11	Septin-11 OS=Homo sapiens (Human) OX=9606 GN=SEPTIN11 PE=1 SV=3	0.197025643993769	-0.231
Q9NZM1	MYOF	Myoferlin OS=Homo sapiens (Human) OX=9606 GN=MYOF PE=1 SV=1	0.803234883330963	0.09
Q9NZN4	EHD2	EH domain-containing protein 2 OS=Homo sapiens (Human) OX=9606 GN=EHD2 PE=1 SV=2	0.0683717810580198	-0.471
Q9NZU5	LMCD1	LIM and cysteine-rich domains protein 1 OS=Homo sapiens (Human) OX=9606 GN=LMCD1 PE=1 SV=1	0.113475750404308	-0.587
Q9P0V9	2020-09-10	Septin-10 OS=Homo sapiens (Human) OX=9606 GN=SEPTIN10 PE=1 SV=2	0.0416933248480989	0.734
Q9P2E9	RRBP1	Ribosome-binding protein 1 OS=Homo sapiens (Human) OX=9606 GN=RRBP1 PE=1 SV=5	0.0476317810989199	0.522
Q9UBG0	MRC2	C-type mannose receptor 2 OS=Homo sapiens (Human) OX=9606 GN=MRC2 PE=1 SV=2	0.718033492332028	0.138
Q9UBX1	CTSF	Cathepsin F OS=Homo sapiens (Human) OX=9606 GN=CTSF PE=1 SV=1	0.767352409871161	0.122
Q9UBX5	FBLN5	Fibulin-5 OS=Homo sapiens (Human) OX=9606 GN=FBLN5 PE=1 SV=1	0.442364247506306	0.192
Q9UK55	SERPINA10	Protein Z-dependent protease inhibitor OS=Homo sapiens (Human) OX=9606 GN=SERPINA10 PE=1 SV=1	0.463499346244573	0.285
Q9UKU9	ANGPTL2	Angiopoietin-related protein 2 OS=Homo sapiens (Human) OX=9606 GN=ANGPTL2 PE=1 SV=1	0.115762224184609	0.422
Q9UKZ9	PCOLCE2	Procollagen C-endopeptidase enhancer 2 OS=Homo sapiens (Human) OX=9606 GN=PCOLCE2 PE=1 SV=1	0.771701095947738	-0.125
Q9ULV4	CORO1C	Coronin-1C OS=Homo sapiens (Human) OX=9606 GN=CORO1C PE=1 SV=1	0.884521400894318	0.023
Q9UMS6	SYNPO2	Synaptopodin-2 OS=Homo sapiens (Human) OX=9606 GN=SYNPO2 PE=1 SV=2	0.137355523834686	-0.469
Q9UNH7	SNX6	Sorting nexin-6 OS=Homo sapiens (Human) OX=9606 GN=SNX6 PE=1 SV=1	0.889631510715411	-0.055
Q9Y240	CLEC11A	C-type lectin domain family 11 member A OS=Homo sapiens (Human) OX=9606 GN=CLEC11A PE=1 SV=1	0.84739093208069	-0.064
Q9Y371	SH3GLB1	Endophilin-B1 OS=Homo sapiens (Human) OX=9606 GN=SH3GLB1 PE=1 SV=1	0.929706046437184	0.021
Q9Y3Z3	SAMHD1	Deoxynucleoside triphosphate triphosphohydrolase SAMHD1 OS=Homo sapiens (Human) OX=9606 GN=SAMHD1 PE=1 SV=2	0.342782258686138	0.302
Q9Y490	TLN1	Talin-1 OS=Homo sapiens (Human) OX=9606 GN=TLN1 PE=1 SV=3	0.0553060126040432	-0.369
Q9Y4G6	TLN2	Talin-2 OS=Homo sapiens (Human) OX=9606 GN=TLN2 PE=1 SV=4	0.647131365120461	-0.151
Q9Y5X1	SNX9	Sorting nexin-9 OS=Homo sapiens (Human) OX=9606 GN=SNX9 PE=1 SV=1	0.396058980621355	-0.219
Q9Y678	COPG1	Coatomer subunit gamma-1 OS=Homo sapiens (Human) OX=9606 GN=COPG1 PE=1 SV=1	0.53363931361127	0.156
Q9Y696	CLIC4	Chloride intracellular channel protein 4 OS=Homo sapiens (Human) OX=9606 GN=CLIC4 PE=1 SV=4	0.193261754980099	0.296
Q9Y6C2	EMILIN1	EMILIN-1 OS=Homo sapiens (Human) OX=9606 GN=EMILIN1 PE=1 SV=3	0.104653851048842	0.328
S4R460	IGHV3OR16-9	Ig-like domain-containing protein OS=Homo sapiens (Human) OX=9606 GN=IGHV3OR16-9 PE=1 SV=2	0.732426676375518	0.136

## Sheet: Supp Table 4
Supplementary Table 4. Comparison of ECM in TAV versus BAV patients with aortic stenosis (AS). Relative abundances of the 651 common proteins in ECM of patients with TAV (26 patients) versus patients with BAV AS (41 patients). FC- fold change.
Accession N	Symbol	Description	p-value	FC. log2 (TAV/BAV)
A0A075B6H7	IGKV3-7	Probable non-functional immunoglobulin kappa variable 3-7 OS=Homo sapiens (Human) OX=9606 GN=IGKV3-7 PE=5 SV=1	0.492539632791574	-0.178
A0A0A0MRZ8	IGKV3D-11	Immunoglobulin kappa variable 3D-11 OS=Homo sapiens (Human) OX=9606 GN=IGKV3D-11 PE=3 SV=6	0.876595293707725	0.033
A0A0B4J1U7	IGHV6-1	Immunoglobulin heavy variable 6-1 OS=Homo sapiens (Human) OX=9606 GN=IGHV6-1 PE=3 SV=1	0.599298942014074	-0.149
A0A0B4J1V0	IGHV3-15	Immunoglobulin heavy variable 3-15 OS=Homo sapiens (Human) OX=9606 GN=IGHV3-15 PE=3 SV=1	0.861511850446633	-0.061
A0A0C4DH25	IGKV3D-20	Immunoglobulin kappa variable 3D-20 OS=Homo sapiens (Human) OX=9606 GN=IGKV3D-20 PE=3 SV=1	0.212446073363529	0.274
A0A0J9YY99	ENSG00000282150	Ig-like domain-containing protein OS=Homo sapiens (Human) OX=9606 GN=ENSG00000282150 PE=1 SV=1	0.38318801026975	0.235
A0FGR8	ESYT2	Extended synaptotagmin-2 OS=Homo sapiens (Human) OX=9606 GN=ESYT2 PE=1 SV=1	0.922378691446546	-0.016
A1L4H1	SSC5D	Soluble scavenger receptor cysteine-rich domain-containing protein SSC5D OS=Homo sapiens (Human) OX=9606 GN=SSC5D PE=1 SV=3	0.633601803109151	-0.164
A6NMZ7	COL6A6	Collagen alpha-6(VI) chain OS=Homo sapiens (Human) OX=9606 GN=COL6A6 PE=1 SV=2	0.509607944373995	0.181
B9A064	IGLL5	Immunoglobulin lambda-like polypeptide 5 OS=Homo sapiens (Human) OX=9606 GN=IGLL5 PE=2 SV=2	0.432706124776343	-0.164
O00151	PDLIM1	PDZ and LIM domain protein 1 OS=Homo sapiens (Human) OX=9606 GN=PDLIM1 PE=1 SV=4	0.0213875234991528	0.365
O00159	MYO1C	Unconventional myosin-Ic OS=Homo sapiens (Human) OX=9606 GN=MYO1C PE=1 SV=4	0.0246106034865639	0.253
O00299	CLIC1	Chloride intracellular channel protein 1 OS=Homo sapiens (Human) OX=9606 GN=CLIC1 PE=1 SV=4	0.0722568668334135	-0.305
O00300	TNFRSF11B	Tumor necrosis factor receptor superfamily member 11B OS=Homo sapiens (Human) OX=9606 GN=TNFRSF11B PE=1 SV=3	4.02534270749968E-06	-1.393
O00339	MATN2	Matrilin-2 OS=Homo sapiens (Human) OX=9606 GN=MATN2 PE=1 SV=4	0.275177400129098	0.228
O00391	QSOX1	Sulfhydryl oxidase 1 OS=Homo sapiens (Human) OX=9606 GN=QSOX1 PE=1 SV=3	0.943225497259347	0.015
O00571	DDX3X	ATP-dependent RNA helicase DDX3X OS=Homo sapiens (Human) OX=9606 GN=DDX3X PE=1 SV=3	0.848426107182313	0.028
O14498	ISLR	Immunoglobulin superfamily containing leucine-rich repeat protein OS=Homo sapiens (Human) OX=9606 GN=ISLR PE=2 SV=1	0.169508891205761	-0.32
O14905	WNT9B	Protein Wnt-9b OS=Homo sapiens (Human) OX=9606 GN=WNT9B PE=1 SV=3	0.037982533200758	0.691
O14950	MYL12B; MYL12A	Myosin regulatory light chain 12B OS=Homo sapiens (Human) OX=9606 GN=MYL12B PE=1 SV=2	0.387147772164381	-0.166
O15143	ARPC1B	Actin-related protein 2/3 complex subunit 1B OS=Homo sapiens (Human) OX=9606 GN=ARPC1B PE=1 SV=3	0.728791679219791	-0.055
O15145	ARPC3	Actin-related protein 2/3 complex subunit 3 OS=Homo sapiens (Human) OX=9606 GN=ARPC3 PE=1 SV=3	0.384098338094253	-0.195
O15230	LAMA5	Laminin subunit alpha-5 OS=Homo sapiens (Human) OX=9606 GN=LAMA5 PE=1 SV=8	0.047823514806864	0.378
O15335	CHAD	Chondroadherin OS=Homo sapiens (Human) OX=9606 GN=CHAD PE=1 SV=2	0.00982974928593743	-0.663
O43175	PHGDH	D-3-phosphoglycerate dehydrogenase OS=Homo sapiens (Human) OX=9606 GN=PHGDH PE=1 SV=4	0.0313333702208487	0.564
O43237	DYNC1LI2	Cytoplasmic dynein 1 light intermediate chain 2 OS=Homo sapiens (Human) OX=9606 GN=DYNC1LI2 PE=1 SV=1	0.661743261055906	0.069
O43294	TGFB1I1	Transforming growth factor beta-1-induced transcript 1 protein OS=Homo sapiens (Human) OX=9606 GN=TGFB1I1 PE=1 SV=2	0.430400417187666	0.256
O43301	HSPA12A	Heat shock 70 kDa protein 12A OS=Homo sapiens (Human) OX=9606 GN=HSPA12A PE=1 SV=2	0.00210160674327623	0.581
O43390	HNRNPR	Heterogeneous nuclear ribonucleoprotein R OS=Homo sapiens (Human) OX=9606 GN=HNRNPR PE=1 SV=1	0.960901440408148	-0.007
O43488	AKR7A2	Aflatoxin B1 aldehyde reductase member 2 OS=Homo sapiens (Human) OX=9606 GN=AKR7A2 PE=1 SV=3	0.784645612363152	-0.045
O43491	EPB41L2	Band 4.1-like protein 2 OS=Homo sapiens (Human) OX=9606 GN=EPB41L2 PE=1 SV=1	0.0856738725202704	0.167
O43707	ACTN4	Alpha-actinin-4 OS=Homo sapiens (Human) OX=9606 GN=ACTN4 PE=1 SV=2	0.834237287950567	-0.039
O43854	EDIL3	EGF-like repeat and discoidin I-like domain-containing protein 3 OS=Homo sapiens (Human) OX=9606 GN=EDIL3 PE=1 SV=1	0.057141947683938	-0.662
O60504	SORBS3	Vinexin OS=Homo sapiens (Human) OX=9606 GN=SORBS3 PE=1 SV=2	0.00831006471120622	0.626
O60687	SRPX2	Sushi repeat-containing protein SRPX2 OS=Homo sapiens (Human) OX=9606 GN=SRPX2 PE=1 SV=1	0.398756974105502	-0.243
O60701	UGDH	UDP-glucose 6-dehydrogenase OS=Homo sapiens (Human) OX=9606 GN=UGDH PE=1 SV=1	0.482813669851818	-0.18
O75083	WDR1	WD repeat-containing protein 1 OS=Homo sapiens (Human) OX=9606 GN=WDR1 PE=1 SV=4	0.0638127489615351	-0.427
O75131	CPNE3	Copine-3 OS=Homo sapiens (Human) OX=9606 GN=CPNE3 PE=1 SV=1	0.603811665806538	0.099
O75339	CILP	Cartilage intermediate layer protein 1 OS=Homo sapiens (Human) OX=9606 GN=CILP PE=1 SV=4	0.497720448711623	-0.178
O75369	FLNB	Filamin-B OS=Homo sapiens (Human) OX=9606 GN=FLNB PE=1 SV=2	0.0359408851274808	0.409
O75462	CRLF1	Cytokine receptor-like factor 1 OS=Homo sapiens (Human) OX=9606 GN=CRLF1 PE=1 SV=1	0.561442781363161	-0.18
O75888	TNFSF13	Tumor necrosis factor ligand superfamily member 13 OS=Homo sapiens (Human) OX=9606 GN=TNFSF13 PE=1 SV=1	0.204216318705649	-0.326
O75900	MMP23B	Matrix metalloproteinase-23 OS=Homo sapiens (Human) OX=9606 GN=MMP23B PE=1 SV=2	0.78106854068177	0.072
O75915	ARL6IP5	PRA1 family protein 3 OS=Homo sapiens (Human) OX=9606 GN=ARL6IP5 PE=1 SV=1	0.982734804337303	0.004
O76076	WISP2	CCN family member 5 OS=Homo sapiens (Human) OX=9606 GN=CCN5 PE=1 SV=1	0.0309492767886643	-0.671
O94832	MYO1D	Unconventional myosin-Id OS=Homo sapiens (Human) OX=9606 GN=MYO1D PE=1 SV=2	0.362687544228116	-0.259
O94911	ABCA8	ATP-binding cassette sub-family A member 8 OS=Homo sapiens (Human) OX=9606 GN=ABCA8 PE=1 SV=3	0.0469125758483926	0.529
O94973	AP2A2	AP-2 complex subunit alpha-2 OS=Homo sapiens (Human) OX=9606 GN=AP2A2 PE=1 SV=2	0.795920991305751	-0.043
O94979	SEC31A	Protein transport protein Sec31A OS=Homo sapiens (Human) OX=9606 GN=SEC31A PE=1 SV=3	0.705909544328592	0.09
O95084	PRSS23	Serine protease 23 OS=Homo sapiens (Human) OX=9606 GN=PRSS23 PE=1 SV=1	0.66452202677906	0.118
O95336	PGLS	6-phosphogluconolactonase OS=Homo sapiens (Human) OX=9606 GN=PGLS PE=1 SV=2	0.869119888190281	0.045
O95782	AP2A1	AP-2 complex subunit alpha-1 OS=Homo sapiens (Human) OX=9606 GN=AP2A1 PE=1 SV=3	0.606537802477189	0.11
O95786	DDX58	Antiviral innate immune response receptor RIG-I OS=Homo sapiens (Human) OX=9606 GN=DDX58 PE=1 SV=2	0.331535884068349	-0.196
O95865	DDAH2	N(G).N(G)-dimethylarginine dimethylaminohydrolase 2 OS=Homo sapiens (Human) OX=9606 GN=DDAH2 PE=1 SV=1	0.922591424432502	0.018
O95967	EFEMP2	EGF-containing fibulin-like extracellular matrix protein 2 OS=Homo sapiens (Human) OX=9606 GN=EFEMP2 PE=1 SV=3	0.804598538351538	-0.046
P00325	ADH1B	All-trans-retinol dehydrogenase [NAD(+)] ADH1B OS=Homo sapiens (Human) OX=9606 GN=ADH1B PE=1 SV=2	0.105957072406364	0.483
P00326	ADH1C	Alcohol dehydrogenase 1C OS=Homo sapiens (Human) OX=9606 GN=ADH1C PE=1 SV=2	0.107719504054322	0.607
P00338	LDHA	L-lactate dehydrogenase A chain OS=Homo sapiens (Human) OX=9606 GN=LDHA PE=1 SV=2	0.0444695408467127	-0.293
P00387	CYB5R3	NADH-cytochrome b5 reductase 3 OS=Homo sapiens (Human) OX=9606 GN=CYB5R3 PE=1 SV=3	0.144999930381431	0.209
P00450	CP	Ceruloplasmin OS=Homo sapiens (Human) OX=9606 GN=CP PE=1 SV=1	0.256538677847215	-0.216
P00488	F13A1	Coagulation factor XIII A chain OS=Homo sapiens (Human) OX=9606 GN=F13A1 PE=1 SV=4	0.166455540309877	-0.333
P00558	PGK1	Phosphoglycerate kinase 1 OS=Homo sapiens (Human) OX=9606 GN=PGK1 PE=1 SV=3	0.169115138910363	-0.293
P00568	AK1	Adenylate kinase isoenzyme 1 OS=Homo sapiens (Human) OX=9606 GN=AK1 PE=1 SV=3	0.322075324826797	-0.17
P00734	F2	Prothrombin OS=Homo sapiens (Human) OX=9606 GN=F2 PE=1 SV=2	0.365126403431502	-0.339
P00736	C1R	Complement C1r subcomponent OS=Homo sapiens (Human) OX=9606 GN=C1R PE=1 SV=2	0.339684354277997	-0.233
P00738	HP	Haptoglobin OS=Homo sapiens (Human) OX=9606 GN=HP PE=1 SV=1	0.0489805100663036	0.49
P00740	F9	Coagulation factor IX OS=Homo sapiens (Human) OX=9606 GN=F9 PE=1 SV=2	0.0432884734830159	-0.615
P00742	F10	Coagulation factor X OS=Homo sapiens (Human) OX=9606 GN=F10 PE=1 SV=2	0.0927741422783138	-0.504
P00746	CFD	Complement factor D OS=Homo sapiens (Human) OX=9606 GN=CFD PE=1 SV=5	0.717444836893276	-0.061
P00747	PLG	Plasminogen OS=Homo sapiens (Human) OX=9606 GN=PLG PE=1 SV=2	0.0379763647986737	-0.387
P00748	F12	Coagulation factor XII OS=Homo sapiens (Human) OX=9606 GN=F12 PE=1 SV=3	0.569072482745753	0.136
P00751	CFB	Complement factor B OS=Homo sapiens (Human) OX=9606 GN=CFB PE=1 SV=2	0.518107738153648	-0.115
P01008	SERPINC1	Antithrombin-III OS=Homo sapiens (Human) OX=9606 GN=SERPINC1 PE=1 SV=1	0.870142521430941	0.025
P01009	SERPINA1	Alpha-1-antitrypsin OS=Homo sapiens (Human) OX=9606 GN=SERPINA1 PE=1 SV=3	0.691438054927785	0.072
P01011	SERPINA3	Alpha-1-antichymotrypsin OS=Homo sapiens (Human) OX=9606 GN=SERPINA3 PE=1 SV=2	0.264891380880811	-0.206
P01019	AGT	Angiotensinogen OS=Homo sapiens (Human) OX=9606 GN=AGT PE=1 SV=1	0.134282537852739	0.33
P01023	A2M	Alpha-2-macroglobulin OS=Homo sapiens (Human) OX=9606 GN=A2M PE=1 SV=3	0.0790808406227736	0.388
P01024	C3	Complement C3 OS=Homo sapiens (Human) OX=9606 GN=C3 PE=1 SV=2	0.044388993241094	0.348
P01031	C5	Complement C5 OS=Homo sapiens (Human) OX=9606 GN=C5 PE=1 SV=4	0.924927485946241	-0.02
P01033	TIMP1	Metalloproteinase inhibitor 1 OS=Homo sapiens (Human) OX=9606 GN=TIMP1 PE=1 SV=1	0.0537840694799535	-0.351
P01042	KNG1	Kininogen-1 OS=Homo sapiens (Human) OX=9606 GN=KNG1 PE=1 SV=2	0.409900305094115	-0.169
P01619	IGKV3-20	Immunoglobulin kappa variable 3-20 OS=Homo sapiens (Human) OX=9606 GN=IGKV3-20 PE=1 SV=2	0.528383485556475	0.15
P01732	CD8A	T-cell surface glycoprotein CD8 alpha chain OS=Homo sapiens (Human) OX=9606 GN=CD8A PE=1 SV=1	0.125401115110948	0.566
P01780	IGHV3-7	Immunoglobulin heavy variable 3-7 OS=Homo sapiens (Human) OX=9606 GN=IGHV3-7 PE=1 SV=2	0.966804899754622	-0.01
P01834	IGKC	Immunoglobulin kappa constant OS=Homo sapiens (Human) OX=9606 GN=IGKC PE=1 SV=2	0.597454206382794	0.087
P01857	IGHG1	Immunoglobulin heavy constant gamma 1 OS=Homo sapiens (Human) OX=9606 GN=IGHG1 PE=1 SV=1	0.487715853453525	0.117
P01859	IGHG2	Immunoglobulin heavy constant gamma 2 OS=Homo sapiens (Human) OX=9606 GN=IGHG2 PE=1 SV=2	0.965220747996606	-0.01
P01860	IGHG3	Immunoglobulin heavy constant gamma 3 OS=Homo sapiens (Human) OX=9606 GN=IGHG3 PE=1 SV=2	0.906102499242246	0.027
P01861	IGHG4	Immunoglobulin heavy constant gamma 4 OS=Homo sapiens (Human) OX=9606 GN=IGHG4 PE=1 SV=1	0.933791045015734	-0.017
P01871	IGHM	Immunoglobulin heavy constant mu OS=Homo sapiens (Human) OX=9606 GN=IGHM PE=1 SV=4	0.249548724310031	0.252
P01876	IGHA1	Immunoglobulin heavy constant alpha 1 OS=Homo sapiens (Human) OX=9606 GN=IGHA1 PE=1 SV=2	0.120840484356224	0.384
P01877	IGHA2	Immunoglobulin heavy constant alpha 2 OS=Homo sapiens (Human) OX=9606 GN=IGHA2 PE=1 SV=4	0.35493751820666	0.254
P01880	IGHD	Immunoglobulin heavy constant delta OS=Homo sapiens (Human) OX=9606 GN=IGHD PE=1 SV=3	0.154176941713578	0.51
P02042	HBD	Hemoglobin subunit delta OS=Homo sapiens (Human) OX=9606 GN=HBD PE=1 SV=2	0.132639503689613	-0.637
P02452	COL1A1	Collagen alpha-1(I) chain OS=Homo sapiens (Human) OX=9606 GN=COL1A1 PE=1 SV=5	0.484705734305889	0.179
P02458	COL2A1	Collagen alpha-1(II) chain OS=Homo sapiens (Human) OX=9606 GN=COL2A1 PE=1 SV=3	0.793758191356727	0.084
P02461	COL3A1	Collagen alpha-1(III) chain OS=Homo sapiens (Human) OX=9606 GN=COL3A1 PE=1 SV=4	0.843442890473729	0.066
P02462	COL4A1	Collagen alpha-1(IV) chain OS=Homo sapiens (Human) OX=9606 GN=COL4A1 PE=1 SV=4	0.215438995283109	0.264
P02511	CRYAB	Alpha-crystallin B chain OS=Homo sapiens (Human) OX=9606 GN=CRYAB PE=1 SV=2	0.161933917083928	-0.337
P02533	KRT14	Keratin. type I cytoskeletal 14 OS=Homo sapiens (Human) OX=9606 GN=KRT14 PE=1 SV=4	0.308060894923616	-0.37
P02545	LMNA	Prelamin-A/C OS=Homo sapiens (Human) OX=9606 GN=LMNA PE=1 SV=1	0.726681221493388	-0.06
P02647	APOA1	Apolipoprotein A-I OS=Homo sapiens (Human) OX=9606 GN=APOA1 PE=1 SV=1	0.0639272498044005	-0.586
P02649	APOE	Apolipoprotein E OS=Homo sapiens (Human) OX=9606 GN=APOE PE=1 SV=1	0.375386140646934	0.223
P02671	FGA	Fibrinogen alpha chain OS=Homo sapiens (Human) OX=9606 GN=FGA PE=1 SV=2	0.310530285179753	0.249
P02675	FGB	Fibrinogen beta chain OS=Homo sapiens (Human) OX=9606 GN=FGB PE=1 SV=2	0.111053329265083	0.394
P02679	FGG	Fibrinogen gamma chain OS=Homo sapiens (Human) OX=9606 GN=FGG PE=1 SV=3	0.103190499058272	0.382
P02730	SLC4A1	Band 3 anion transport protein OS=Homo sapiens (Human) OX=9606 GN=SLC4A1 PE=1 SV=3	0.337537642791165	-0.338
P02743	APCS	Serum amyloid P-component OS=Homo sapiens (Human) OX=9606 GN=APCS PE=1 SV=2	0.429247894098413	-0.16
P02745	C1QA	Complement C1q subcomponent subunit A OS=Homo sapiens (Human) OX=9606 GN=C1QA PE=1 SV=2	0.572595629201205	0.141
P02746	C1QB	Complement C1q subcomponent subunit B OS=Homo sapiens (Human) OX=9606 GN=C1QB PE=1 SV=3	0.957611629354396	0.013
P02747	C1QC	Complement C1q subcomponent subunit C OS=Homo sapiens (Human) OX=9606 GN=C1QC PE=1 SV=3	0.995394975212576	0.002
P02748	C9	Complement component C9 OS=Homo sapiens (Human) OX=9606 GN=C9 PE=1 SV=2	0.0193444078252866	-0.597
P02749	APOH	Beta-2-glycoprotein 1 OS=Homo sapiens (Human) OX=9606 GN=APOH PE=1 SV=3	0.954480482591532	-0.012
P02751	FN1	Fibronectin OS=Homo sapiens (Human) OX=9606 GN=FN1 PE=1 SV=5	0.232346257933657	-0.32
P02753	RBP4	Retinol-binding protein 4 OS=Homo sapiens (Human) OX=9606 GN=RBP4 PE=1 SV=3	0.157300805839668	0.296
P02760	AMBP	Protein AMBP OS=Homo sapiens (Human) OX=9606 GN=AMBP PE=1 SV=1	0.230319272351962	0.25
P02765	AHSG	Alpha-2-HS-glycoprotein OS=Homo sapiens (Human) OX=9606 GN=AHSG PE=1 SV=2	0.177948500202663	-0.577
P02766	TTR	Transthyretin OS=Homo sapiens (Human) OX=9606 GN=TTR PE=1 SV=1	0.154585022554995	-0.464
P02768	ALB	Serum albumin OS=Homo sapiens (Human) OX=9606 GN=ALB PE=1 SV=2	0.32985049243216	-0.195
P02774	GC	Vitamin D-binding protein OS=Homo sapiens (Human) OX=9606 GN=GC PE=1 SV=2	0.713194605613945	-0.085
P02787	TF	Serotransferrin OS=Homo sapiens (Human) OX=9606 GN=TF PE=1 SV=3	0.198014604930499	-0.252
P02788	LTF	Lactotransferrin OS=Homo sapiens (Human) OX=9606 GN=LTF PE=1 SV=6	0.477982366130475	-0.201
P02790	HPX	Hemopexin OS=Homo sapiens (Human) OX=9606 GN=HPX PE=1 SV=2	0.400942701626403	0.161
P02792	FTL	Ferritin light chain OS=Homo sapiens (Human) OX=9606 GN=FTL PE=1 SV=2	0.00347753103938444	-0.83
P02794	FTH1	Ferritin heavy chain OS=Homo sapiens (Human) OX=9606 GN=FTH1 PE=1 SV=2	0.0427450568514609	-0.565
P03950	ANG	Angiogenin OS=Homo sapiens (Human) OX=9606 GN=ANG PE=1 SV=1	0.0137198427722778	-0.731
P03952	KLKB1	Plasma kallikrein OS=Homo sapiens (Human) OX=9606 GN=KLKB1 PE=1 SV=1	0.723131154808191	-0.059
P03973	SLPI	Antileukoproteinase OS=Homo sapiens (Human) OX=9606 GN=SLPI PE=1 SV=2	0.11769873929483	-0.616
P04003	C4BPA	C4b-binding protein alpha chain OS=Homo sapiens (Human) OX=9606 GN=C4BPA PE=1 SV=2	0.763643884186613	-0.078
P04004	VTN	Vitronectin OS=Homo sapiens (Human) OX=9606 GN=VTN PE=1 SV=1	0.655031019666205	-0.087
P04075	ALDOA	Fructose-bisphosphate aldolase A OS=Homo sapiens (Human) OX=9606 GN=ALDOA PE=1 SV=2	0.00966376049708388	-0.383
P04083	ANXA1	Annexin A1 OS=Homo sapiens (Human) OX=9606 GN=ANXA1 PE=1 SV=2	0.666271615434045	-0.041
P04114	APOB	Apolipoprotein B-100 OS=Homo sapiens (Human) OX=9606 GN=APOB PE=1 SV=2	0.0976922768737928	0.29
P04196	HRG	Histidine-rich glycoprotein OS=Homo sapiens (Human) OX=9606 GN=HRG PE=1 SV=1	0.706387387161319	-0.042
P04217	A1BG	Alpha-1B-glycoprotein OS=Homo sapiens (Human) OX=9606 GN=A1BG PE=1 SV=4	0.711709984127239	0.08
P04264	KRT1	Keratin. type II cytoskeletal 1 OS=Homo sapiens (Human) OX=9606 GN=KRT1 PE=1 SV=6	0.956645465542621	-0.014
P04275	VWF	von Willebrand factor OS=Homo sapiens (Human) OX=9606 GN=VWF PE=1 SV=4	0.252246889594956	0.325
P04278	SHBG	Sex hormone-binding globulin OS=Homo sapiens (Human) OX=9606 GN=SHBG PE=1 SV=2	0.980020286907597	0.005
P04406	GAPDH	Glyceraldehyde-3-phosphate dehydrogenase OS=Homo sapiens (Human) OX=9606 GN=GAPDH PE=1 SV=3	0.229666713145626	-0.161
P04439	HLA-A	HLA class I histocompatibility antigen. A alpha chain OS=Homo sapiens (Human) OX=9606 GN=HLA-A PE=1 SV=2	0.650361035331518	-0.112
P04632	CAPNS1	Calpain small subunit 1 OS=Homo sapiens (Human) OX=9606 GN=CAPNS1 PE=1 SV=1	0.947358883003946	0.014
P04792	HSPB1	Heat shock protein beta-1 OS=Homo sapiens (Human) OX=9606 GN=HSPB1 PE=1 SV=2	0.890453095783776	-0.017
P04899	GNAI2	Guanine nucleotide-binding protein G(i) subunit alpha-2 OS=Homo sapiens (Human) OX=9606 GN=GNAI2 PE=1 SV=3	0.0821119764346358	-0.229
P05023	ATP1A1	Sodium/potassium-transporting ATPase subunit alpha-1 OS=Homo sapiens (Human) OX=9606 GN=ATP1A1 PE=1 SV=1	0.161615789848602	-0.197
P05154	SERPINA5	Plasma serine protease inhibitor OS=Homo sapiens (Human) OX=9606 GN=SERPINA5 PE=1 SV=3	0.750699098637386	-0.045
P05155	SERPING1	Plasma protease C1 inhibitor OS=Homo sapiens (Human) OX=9606 GN=SERPING1 PE=1 SV=2	0.356049964747932	0.182
P05156	CFI	Complement factor I OS=Homo sapiens (Human) OX=9606 GN=CFI PE=1 SV=2	0.936678147966043	0.019
P05164	MPO	Myeloperoxidase OS=Homo sapiens (Human) OX=9606 GN=MPO PE=1 SV=1	0.719272576967673	0.127
P05388	RPLP0	60S acidic ribosomal protein P0 OS=Homo sapiens (Human) OX=9606 GN=RPLP0 PE=1 SV=1	0.94209950093468	0.01
P05452	CLEC3B	Tetranectin OS=Homo sapiens (Human) OX=9606 GN=CLEC3B PE=1 SV=3	0.320455860966348	-0.177
P05546	SERPIND1	Heparin cofactor 2 OS=Homo sapiens (Human) OX=9606 GN=SERPIND1 PE=1 SV=3	0.783015019745007	0.056
P05997	COL5A2	Collagen alpha-2(V) chain OS=Homo sapiens (Human) OX=9606 GN=COL5A2 PE=1 SV=3	0.999212554617011	0
P06331	LOC100289944; IGHV4-34	Immunoglobulin heavy variable 4-34 OS=Homo sapiens (Human) OX=9606 GN=IGHV4-34 PE=1 SV=2	0.535279143514878	0.174
P06396	GSN	Gelsolin OS=Homo sapiens (Human) OX=9606 GN=GSN PE=1 SV=1	0.055222476651355	-0.266
P06681	C2	Complement C2 OS=Homo sapiens (Human) OX=9606 GN=C2 PE=1 SV=2	0.704279561692548	-0.074
P06727	APOA4	Apolipoprotein A-IV OS=Homo sapiens (Human) OX=9606 GN=APOA4 PE=1 SV=3	0.025001242825712	-0.841
P06733	ENO1	Alpha-enolase OS=Homo sapiens (Human) OX=9606 GN=ENO1 PE=1 SV=2	0.472491934923813	-0.188
P06744	GPI	Glucose-6-phosphate isomerase OS=Homo sapiens (Human) OX=9606 GN=GPI PE=1 SV=4	0.226910336434467	0.337
P06748	NPM1	Nucleophosmin OS=Homo sapiens (Human) OX=9606 GN=NPM1 PE=1 SV=2	0.499934978136268	-0.106
P06756	ITGAV	Integrin alpha-V OS=Homo sapiens (Human) OX=9606 GN=ITGAV PE=1 SV=2	0.170598285486031	-0.326
P07093	SERPINE2	Glia-derived nexin OS=Homo sapiens (Human) OX=9606 GN=SERPINE2 PE=1 SV=1	0.126088335333926	-0.353
P07195	LDHB	L-lactate dehydrogenase B chain OS=Homo sapiens (Human) OX=9606 GN=LDHB PE=1 SV=2	0.738273172221512	0.089
P07203	GPX1	Glutathione peroxidase 1 OS=Homo sapiens (Human) OX=9606 GN=GPX1 PE=1 SV=4	0.13211605771569	0.234
P07225	PROS1	Vitamin K-dependent protein S OS=Homo sapiens (Human) OX=9606 GN=PROS1 PE=1 SV=1	0.100972391646333	-0.692
P07237	P4HB	Protein disulfide-isomerase OS=Homo sapiens (Human) OX=9606 GN=P4HB PE=1 SV=3	0.123495699562369	-0.291
P07339	CTSD	Cathepsin D OS=Homo sapiens (Human) OX=9606 GN=CTSD PE=1 SV=1	0.000013143085835271	1.618
P07355	ANXA2	Annexin A2 OS=Homo sapiens (Human) OX=9606 GN=ANXA2 PE=1 SV=2	0.957038310929978	0.007
P07357	C8A	Complement component C8 alpha chain OS=Homo sapiens (Human) OX=9606 GN=C8A PE=1 SV=2	0.382407398087793	-0.16
P07358	C8B	Complement component C8 beta chain OS=Homo sapiens (Human) OX=9606 GN=C8B PE=1 SV=3	0.159606724065491	-0.234
P07360	C8G	Complement component C8 gamma chain OS=Homo sapiens (Human) OX=9606 GN=C8G PE=1 SV=3	0.0420247411050983	-0.383
P07384	CAPN1	Calpain-1 catalytic subunit OS=Homo sapiens (Human) OX=9606 GN=CAPN1 PE=1 SV=1	0.0667360227424443	0.266
P07437	TUBB	Tubulin beta chain OS=Homo sapiens (Human) OX=9606 GN=TUBB PE=1 SV=2	0.308945272943784	0.124
P07477	PRSS1	Trypsin-1 OS=Homo sapiens (Human) OX=9606 GN=PRSS1 PE=1 SV=1	0.990692192751789	0.002
P07585	DCN	Decorin OS=Homo sapiens (Human) OX=9606 GN=DCN PE=1 SV=1	0.350174011014085	0.188
P07737	PFN1	Profilin-1 OS=Homo sapiens (Human) OX=9606 GN=PFN1 PE=1 SV=2	0.303738218788644	-0.197
P07741	APRT	Adenine phosphoribosyltransferase OS=Homo sapiens (Human) OX=9606 GN=APRT PE=1 SV=2	0.621799061203018	0.185
P07858	CTSB	Cathepsin B OS=Homo sapiens (Human) OX=9606 GN=CTSB PE=1 SV=3	0.812890339137013	-0.069
P07900	HSP90AA1	Heat shock protein HSP 90-alpha OS=Homo sapiens (Human) OX=9606 GN=HSP90AA1 PE=1 SV=5	0.454056175472041	-0.156
P07910	HNRNPC	Heterogeneous nuclear ribonucleoproteins C1/C2 OS=Homo sapiens (Human) OX=9606 GN=HNRNPC PE=1 SV=4	0.822632528410803	-0.051
P07942	LAMB1	Laminin subunit beta-1 OS=Homo sapiens (Human) OX=9606 GN=LAMB1 PE=1 SV=2	0.96101209690398	-0.01
P07996	THBS1	Thrombospondin-1 OS=Homo sapiens (Human) OX=9606 GN=THBS1 PE=1 SV=2	0.0788420901052	-0.416
P08123	COL1A2	Collagen alpha-2(I) chain OS=Homo sapiens (Human) OX=9606 GN=COL1A2 PE=1 SV=7	0.602523034186294	0.172
P08133	ANXA6	Annexin A6 OS=Homo sapiens (Human) OX=9606 GN=ANXA6 PE=1 SV=3	0.356906578184669	-0.137
P08134	RHOC	Rho-related GTP-binding protein RhoC OS=Homo sapiens (Human) OX=9606 GN=RHOC PE=1 SV=1	0.00113758214127377	-0.456
P08174	CD55	Complement decay-accelerating factor OS=Homo sapiens (Human) OX=9606 GN=CD55 PE=1 SV=4	0.724292949757601	-0.066
P08238	HSP90AB1	Heat shock protein HSP 90-beta OS=Homo sapiens (Human) OX=9606 GN=HSP90AB1 PE=1 SV=4	0.63363331055218	-0.076
P08253	MMP2	72 kDa type IV collagenase OS=Homo sapiens (Human) OX=9606 GN=MMP2 PE=1 SV=2	0.0161644161845314	-0.371
P08294	SOD3	Extracellular superoxide dismutase [Cu-Zn] OS=Homo sapiens (Human) OX=9606 GN=SOD3 PE=1 SV=2	0.0841402892001891	-0.443
P08311	CTSG	Cathepsin G OS=Homo sapiens (Human) OX=9606 GN=CTSG PE=1 SV=2	0.636548944700648	-0.142
P08493	MGP	Matrix Gla protein OS=Homo sapiens (Human) OX=9606 GN=MGP PE=1 SV=2	0.00296808943661782	-0.917
P08567	PLEK	Pleckstrin OS=Homo sapiens (Human) OX=9606 GN=PLEK PE=1 SV=3	0.994019964624481	-0.003
P08571	CD14	Monocyte differentiation antigen CD14 OS=Homo sapiens (Human) OX=9606 GN=CD14 PE=1 SV=2	0.646457449353209	-0.108
P08572	COL4A2	Collagen alpha-2(IV) chain OS=Homo sapiens (Human) OX=9606 GN=COL4A2 PE=1 SV=4	0.233870056909404	0.246
P08603	CFH	Complement factor H OS=Homo sapiens (Human) OX=9606 GN=CFH PE=1 SV=4	0.691888096047313	0.066
P08670	VIM	Vimentin OS=Homo sapiens (Human) OX=9606 GN=VIM PE=1 SV=4	0.621324398555158	0.062
P08697	SERPINF2	Alpha-2-antiplasmin OS=Homo sapiens (Human) OX=9606 GN=SERPINF2 PE=1 SV=3	0.402491621466813	0.144
P08758	ANXA5	Annexin A5 OS=Homo sapiens (Human) OX=9606 GN=ANXA5 PE=1 SV=2	0.210480938491312	-0.192
P09211	GSTP1	Glutathione S-transferase P OS=Homo sapiens (Human) OX=9606 GN=GSTP1 PE=1 SV=2	0.668402781524942	-0.118
P09382	LGALS1	Galectin-1 OS=Homo sapiens (Human) OX=9606 GN=LGALS1 PE=1 SV=2	0.0032809224517458	-0.442
P09429	HMGB1	High mobility group protein B1 OS=Homo sapiens (Human) OX=9606 GN=HMGB1 PE=1 SV=3	0.616340481816435	-0.14
P09525	ANXA4	Annexin A4 OS=Homo sapiens (Human) OX=9606 GN=ANXA4 PE=1 SV=4	0.368338826385398	-0.155
P09543	CNP	2'.3'-cyclic-nucleotide 3'-phosphodiesterase OS=Homo sapiens (Human) OX=9606 GN=CNP PE=1 SV=2	0.535257993496073	0.114
P09651	HNRNPA1	Heterogeneous nuclear ribonucleoprotein A1 OS=Homo sapiens (Human) OX=9606 GN=HNRNPA1 PE=1 SV=5	0.0166711592683311	0.397
P09871	C1S	Complement C1s subcomponent OS=Homo sapiens (Human) OX=9606 GN=C1S PE=1 SV=1	0.460301690880984	0.111
P09936	UCHL1	Ubiquitin carboxyl-terminal hydrolase isozyme L1 OS=Homo sapiens (Human) OX=9606 GN=UCHL1 PE=1 SV=2	0.661450815385537	0.108
P0C0L4	C4A; C4B	Complement C4-A OS=Homo sapiens (Human) OX=9606 GN=C4A PE=1 SV=2	0.412734499572991	0.172
P0C0L5	C4B; C4B	Complement C4-B OS=Homo sapiens (Human) OX=9606 GN=C4B_2 PE=1 SV=2	0.278809559022263	0.171
P0DMV8	HSPA1B; HSPA1A	Heat shock 70 kDa protein 1A OS=Homo sapiens (Human) OX=9606 GN=HSPA1A PE=1 SV=1	0.738171895417758	0.032
P0DOY3	IGLC3	Immunoglobulin lambda constant 3 OS=Homo sapiens (Human) OX=9606 GN=IGLC3 PE=1 SV=1	0.726472641750429	0.066
P10301	RRAS	Ras-related protein R-Ras OS=Homo sapiens (Human) OX=9606 GN=RRAS PE=1 SV=1	0.0113529868532123	-0.439
P10412	HIST1H1E	Histone H1.4 OS=Homo sapiens (Human) OX=9606 GN=H1-4 PE=1 SV=2	0.240725506088387	-0.345
P10599	TXN	Thioredoxin OS=Homo sapiens (Human) OX=9606 GN=TXN PE=1 SV=3	0.0149697162450807	-0.623
P10643	C7	Complement component C7 OS=Homo sapiens (Human) OX=9606 GN=C7 PE=1 SV=2	0.547786781687509	-0.114
P10768	ESD	S-formylglutathione hydrolase OS=Homo sapiens (Human) OX=9606 GN=ESD PE=1 SV=2	0.472495577987262	0.156
P10809	HSPD1	60 kDa heat shock protein. mitochondrial OS=Homo sapiens (Human) OX=9606 GN=HSPD1 PE=1 SV=2	0.349235406796767	-0.317
P10909	CLU	Clusterin OS=Homo sapiens (Human) OX=9606 GN=CLU PE=1 SV=1	0.924370016583251	-0.018
P10915	HAPLN1	Hyaluronan and proteoglycan link protein 1 OS=Homo sapiens (Human) OX=9606 GN=HAPLN1 PE=2 SV=2	0.247993029585563	0.307
P11021	HSPA5	Endoplasmic reticulum chaperone BiP OS=Homo sapiens (Human) OX=9606 GN=HSPA5 PE=1 SV=2	0.190385357038479	-0.267
P11047	LAMC1	Laminin subunit gamma-1 OS=Homo sapiens (Human) OX=9606 GN=LAMC1 PE=1 SV=3	0.15416923958243	0.279
P11142	HSPA8	Heat shock cognate 71 kDa protein OS=Homo sapiens (Human) OX=9606 GN=HSPA8 PE=1 SV=1	0.0414702350389857	-0.26
P11216	PYGB	Glycogen phosphorylase. brain form OS=Homo sapiens (Human) OX=9606 GN=PYGB PE=1 SV=5	0.599568204395139	-0.134
P11413	G6PD	Glucose-6-phosphate 1-dehydrogenase OS=Homo sapiens (Human) OX=9606 GN=G6PD PE=1 SV=4	0.392676653776907	0.16
P11766	ADH5	Alcohol dehydrogenase class-3 OS=Homo sapiens (Human) OX=9606 GN=ADH5 PE=1 SV=4	0.0893924554615264	-0.374
P12109	COL6A1	Collagen alpha-1(VI) chain OS=Homo sapiens (Human) OX=9606 GN=COL6A1 PE=1 SV=3	0.397673939805008	-0.153
P12110	COL6A2	Collagen alpha-2(VI) chain OS=Homo sapiens (Human) OX=9606 GN=COL6A2 PE=1 SV=4	0.334919437731472	-0.165
P12111	COL6A3	Collagen alpha-3(VI) chain OS=Homo sapiens (Human) OX=9606 GN=COL6A3 PE=1 SV=5	0.253264670263076	-0.189
P12429	ANXA3	Annexin A3 OS=Homo sapiens (Human) OX=9606 GN=ANXA3 PE=1 SV=3	1.96247050790413E-13	2.589
P12814	ACTN1	Alpha-actinin-1 OS=Homo sapiens (Human) OX=9606 GN=ACTN1 PE=1 SV=2	0.308552339461145	-0.166
P12956	XRCC6	X-ray repair cross-complementing protein 6 OS=Homo sapiens (Human) OX=9606 GN=XRCC6 PE=1 SV=2	0.203701813429893	0.366
P13010	XRCC5	X-ray repair cross-complementing protein 5 OS=Homo sapiens (Human) OX=9606 GN=XRCC5 PE=1 SV=3	0.179289551525236	0.279
P13489	RNH1	Ribonuclease inhibitor OS=Homo sapiens (Human) OX=9606 GN=RNH1 PE=1 SV=2	0.561196851178121	-0.104
P13611	VCAN	Versican core protein OS=Homo sapiens (Human) OX=9606 GN=VCAN PE=1 SV=3	0.989176855030863	0.002
P13639	EEF2	Elongation factor 2 OS=Homo sapiens (Human) OX=9606 GN=EEF2 PE=1 SV=4	0.0516335392641701	-0.162
P13645	KRT10	Keratin. type I cytoskeletal 10 OS=Homo sapiens (Human) OX=9606 GN=KRT10 PE=1 SV=6	0.587477775680898	-0.149
P13667	PDIA4	Protein disulfide-isomerase A4 OS=Homo sapiens (Human) OX=9606 GN=PDIA4 PE=1 SV=2	0.848234399461646	0.057
P13671	C6	Complement component C6 OS=Homo sapiens (Human) OX=9606 GN=C6 PE=1 SV=3	0.920981303205758	-0.021
P13727	PRG2	Bone marrow proteoglycan OS=Homo sapiens (Human) OX=9606 GN=PRG2 PE=1 SV=2	0.0958843217791317	0.447
P13796	LCP1	Plastin-2 OS=Homo sapiens (Human) OX=9606 GN=LCP1 PE=1 SV=6	0.00727743077507392	-0.482
P13797	PLS3	Plastin-3 OS=Homo sapiens (Human) OX=9606 GN=PLS3 PE=1 SV=4	0.0830659687810235	-0.207
P14136	GFAP	Glial fibrillary acidic protein OS=Homo sapiens (Human) OX=9606 GN=GFAP PE=1 SV=1	0.945908167886589	-0.029
P14543	NID1	Nidogen-1 OS=Homo sapiens (Human) OX=9606 GN=NID1 PE=1 SV=3	0.133126748722774	0.355
P14550	AKR1A1	Aldo-keto reductase family 1 member A1 OS=Homo sapiens (Human) OX=9606 GN=AKR1A1 PE=1 SV=3	0.614232420109955	0.145
P14555	PLA2G2A	Phospholipase A2. membrane associated OS=Homo sapiens (Human) OX=9606 GN=PLA2G2A PE=1 SV=2	0.0987076988783086	-0.751
P14618	PKM	Pyruvate kinase PKM OS=Homo sapiens (Human) OX=9606 GN=PKM PE=1 SV=4	0.00144125028523018	-0.379
P14625	HSP90B1	Endoplasmin OS=Homo sapiens (Human) OX=9606 GN=HSP90B1 PE=1 SV=1	0.696314535240983	0.149
P14866	HNRNPL	Heterogeneous nuclear ribonucleoprotein L OS=Homo sapiens (Human) OX=9606 GN=HNRNPL PE=1 SV=2	0.235914995142795	-0.211
P14868	DARS	Aspartate--tRNA ligase. cytoplasmic OS=Homo sapiens (Human) OX=9606 GN=DARS1 PE=1 SV=2	0.0379547606296135	-0.583
P15144	ANPEP	Aminopeptidase N OS=Homo sapiens (Human) OX=9606 GN=ANPEP PE=1 SV=4	0.516853461699906	0.174
P15502	ELN	Elastin OS=Homo sapiens (Human) OX=9606 GN=ELN PE=1 SV=4	0.0885660030786967	0.396
P16112	ACAN	Aggrecan core protein OS=Homo sapiens (Human) OX=9606 GN=ACAN PE=1 SV=3	0.0653729682524441	-0.585
P16152	CBR1; SETD4	Carbonyl reductase [NADPH] 1 OS=Homo sapiens (Human) OX=9606 GN=CBR1 PE=1 SV=3	0.758062010103507	0.043
P17655	CAPN2	Calpain-2 catalytic subunit OS=Homo sapiens (Human) OX=9606 GN=CAPN2 PE=1 SV=6	0.297279635416773	0.135
P17661	DES	Desmin OS=Homo sapiens (Human) OX=9606 GN=DES PE=1 SV=3	0.237280956676399	-0.276
P17858	PFKL	ATP-dependent 6-phosphofructokinase. liver type OS=Homo sapiens (Human) OX=9606 GN=PFKL PE=1 SV=6	0.619143974607965	-0.065
P17936	IGFBP3	Insulin-like growth factor-binding protein 3 OS=Homo sapiens (Human) OX=9606 GN=IGFBP3 PE=1 SV=2	0.149775892722953	-0.339
P17987	TCP1	T-complex protein 1 subunit alpha OS=Homo sapiens (Human) OX=9606 GN=TCP1 PE=1 SV=1	0.880852800212655	0.034
P18124	RPL7	60S ribosomal protein L7 OS=Homo sapiens (Human) OX=9606 GN=RPL7 PE=1 SV=1	0.143601389436665	0.368
P18206	VCL	Vinculin OS=Homo sapiens (Human) OX=9606 GN=VCL PE=1 SV=4	0.6954492656459	-0.09
P18428	LBP	Lipopolysaccharide-binding protein OS=Homo sapiens (Human) OX=9606 GN=LBP PE=1 SV=3	0.0397075638629109	-0.362
P18669	PGAM1; LOC643576	Phosphoglycerate mutase 1 OS=Homo sapiens (Human) OX=9606 GN=PGAM1 PE=1 SV=2	0.0894221308897503	-0.393
P19338	NCL	Nucleolin OS=Homo sapiens (Human) OX=9606 GN=NCL PE=1 SV=3	0.0844343467950832	0.266
P19823	ITIH2	Inter-alpha-trypsin inhibitor heavy chain H2 OS=Homo sapiens (Human) OX=9606 GN=ITIH2 PE=1 SV=2	0.487880685556306	-0.136
P19827	ITIH1	Inter-alpha-trypsin inhibitor heavy chain H1 OS=Homo sapiens (Human) OX=9606 GN=ITIH1 PE=1 SV=3	0.777792634764619	0.046
P19971	TYMP; SCO2	Thymidine phosphorylase OS=Homo sapiens (Human) OX=9606 GN=TYMP PE=1 SV=2	0.584800359964099	-0.13
P20073	ANXA7	Annexin A7 OS=Homo sapiens (Human) OX=9606 GN=ANXA7 PE=1 SV=3	0.00866441981618184	-0.388
P20591	MX1	Interferon-induced GTP-binding protein Mx1 OS=Homo sapiens (Human) OX=9606 GN=MX1 PE=1 SV=4	0.0357622478149503	0.677
P20774	OGN	Mimecan OS=Homo sapiens (Human) OX=9606 GN=OGN PE=1 SV=1	0.919605568575065	-0.016
P20851	C4BPB	C4b-binding protein beta chain OS=Homo sapiens (Human) OX=9606 GN=C4BPB PE=1 SV=1	0.300216979498335	0.321
P20908	COL5A1	Collagen alpha-1(V) chain OS=Homo sapiens (Human) OX=9606 GN=COL5A1 PE=1 SV=3	0.784753079080562	0.102
P21291	CSRP1	Cysteine and glycine-rich protein 1 OS=Homo sapiens (Human) OX=9606 GN=CSRP1 PE=1 SV=3	0.653535042523537	-0.103
P21333	FLNA	Filamin-A OS=Homo sapiens (Human) OX=9606 GN=FLNA PE=1 SV=4	0.360636851573419	0.163
P21810	BGN	Biglycan OS=Homo sapiens (Human) OX=9606 GN=BGN PE=1 SV=2	0.778297857756835	-0.046
P21926	CD9	CD9 antigen OS=Homo sapiens (Human) OX=9606 GN=CD9 PE=1 SV=4	0.0330259968320277	-0.562
P21964	COMT	Catechol O-methyltransferase OS=Homo sapiens (Human) OX=9606 GN=COMT PE=1 SV=2	0.433222973595147	0.169
P21980	TGM2	Protein-glutamine gamma-glutamyltransferase 2 OS=Homo sapiens (Human) OX=9606 GN=TGM2 PE=1 SV=2	0.170297061068861	-0.279
P22105	TNXB	Tenascin-X OS=Homo sapiens (Human) OX=9606 GN=TNXB PE=1 SV=5	0.462315579013541	0.152
P22314	UBA1	Ubiquitin-like modifier-activating enzyme 1 OS=Homo sapiens (Human) OX=9606 GN=UBA1 PE=1 SV=3	0.331735132467079	0.136
P22352	GPX3	Glutathione peroxidase 3 OS=Homo sapiens (Human) OX=9606 GN=GPX3 PE=1 SV=2	0.571317320249814	-0.077
P22626	HNRNPA2B1	Heterogeneous nuclear ribonucleoproteins A2/B1 OS=Homo sapiens (Human) OX=9606 GN=HNRNPA2B1 PE=1 SV=2	0.0213857288289683	0.403
P23142	FBLN1	Fibulin-1 OS=Homo sapiens (Human) OX=9606 GN=FBLN1 PE=1 SV=4	0.0976694106629236	0.413
P23246	SFPQ	Splicing factor. proline- and glutamine-rich OS=Homo sapiens (Human) OX=9606 GN=SFPQ PE=1 SV=2	0.0536735671283247	0.414
P23284	PPIB	Peptidyl-prolyl cis-trans isomerase B OS=Homo sapiens (Human) OX=9606 GN=PPIB PE=1 SV=2	0.770097823948534	0.048
P23381	WARS	Tryptophan--tRNA ligase. cytoplasmic OS=Homo sapiens (Human) OX=9606 GN=WARS1 PE=1 SV=2	0.196293731117582	0.256
P23396	RPS3	40S ribosomal protein S3 OS=Homo sapiens (Human) OX=9606 GN=RPS3 PE=1 SV=2	0.333370271179886	-0.189
P23528	CFL1	Cofilin-1 OS=Homo sapiens (Human) OX=9606 GN=CFL1 PE=1 SV=3	0.580367645062563	-0.086
P23634	ATP2B4	Plasma membrane calcium-transporting ATPase 4 OS=Homo sapiens (Human) OX=9606 GN=ATP2B4 PE=1 SV=2	0.99616820267928	0.001
P24043	LAMA2	Laminin subunit alpha-2 OS=Homo sapiens (Human) OX=9606 GN=LAMA2 PE=1 SV=4	0.209307564212875	0.285
P24534	EEF1B2	Elongation factor 1-beta OS=Homo sapiens (Human) OX=9606 GN=EEF1B2 PE=1 SV=3	0.328296202805322	-0.232
P24593	IGFBP5	Insulin-like growth factor-binding protein 5 OS=Homo sapiens (Human) OX=9606 GN=IGFBP5 PE=1 SV=1	0.00704750837498953	-0.833
P24821	TNC	Tenascin OS=Homo sapiens (Human) OX=9606 GN=TNC PE=1 SV=3	0.00315287749165656	-0.991
P24844	MYL9	Myosin regulatory light polypeptide 9 OS=Homo sapiens (Human) OX=9606 GN=MYL9 PE=1 SV=4	0.954828482938572	-0.016
P25067	COL8A2	Collagen alpha-2(VIII) chain OS=Homo sapiens (Human) OX=9606 GN=COL8A2 PE=1 SV=2	0.828895298059999	0.058
P25325	MPST	3-mercaptopyruvate sulfurtransferase OS=Homo sapiens (Human) OX=9606 GN=MPST PE=1 SV=3	0.22694475067368	-0.258
P25705	ATP5A1	ATP synthase subunit alpha. mitochondrial OS=Homo sapiens (Human) OX=9606 GN=ATP5F1A PE=1 SV=1	0.352910326169298	0.236
P25940	COL5A3	Collagen alpha-3(V) chain OS=Homo sapiens (Human) OX=9606 GN=COL5A3 PE=1 SV=3	0.632920412577013	-0.161
P26022	PTX3	Pentraxin-related protein PTX3 OS=Homo sapiens (Human) OX=9606 GN=PTX3 PE=1 SV=3	0.0399439642038946	0.513
P26038	MSN	Moesin OS=Homo sapiens (Human) OX=9606 GN=MSN PE=1 SV=3	0.00982307701549228	-0.298
P26447	S100A4	Protein S100-A4 OS=Homo sapiens (Human) OX=9606 GN=S100A4 PE=1 SV=1	0.0729689922803679	-0.423
P26572	MGAT1	Alpha-1.3-mannosyl-glycoprotein 2-beta-N-acetylglucosaminyltransferase OS=Homo sapiens (Human) OX=9606 GN=MGAT1 PE=1 SV=2	0.876931096877485	0.042
P26599	PTBP1	Polypyrimidine tract-binding protein 1 OS=Homo sapiens (Human) OX=9606 GN=PTBP1 PE=1 SV=1	0.00741734491165914	0.719
P26641	EEF1G	Elongation factor 1-gamma OS=Homo sapiens (Human) OX=9606 GN=EEF1G PE=1 SV=3	0.75501314367136	-0.043
P26927	MST1	Hepatocyte growth factor-like protein OS=Homo sapiens (Human) OX=9606 GN=MST1 PE=1 SV=2	0.115921573924062	-0.385
P27169	PON1	Serum paraoxonase/arylesterase 1 OS=Homo sapiens (Human) OX=9606 GN=PON1 PE=1 SV=3	0.519068776528004	0.147
P27658	COL8A1	Collagen alpha-1(VIII) chain OS=Homo sapiens (Human) OX=9606 GN=COL8A1 PE=1 SV=2	0.0574760919070636	-0.49
P27816	MAP4	Microtubule-associated protein 4 OS=Homo sapiens (Human) OX=9606 GN=MAP4 PE=1 SV=3	0.0475535561195119	0.519
P27824	CANX	Calnexin OS=Homo sapiens (Human) OX=9606 GN=CANX PE=1 SV=2	0.227932136290118	-0.276
P28300	LOX	Protein-lysine 6-oxidase OS=Homo sapiens (Human) OX=9606 GN=LOX PE=1 SV=2	0.144129274784422	0.342
P28482	MAPK1	Mitogen-activated protein kinase 1 OS=Homo sapiens (Human) OX=9606 GN=MAPK1 PE=1 SV=3	0.2650636832445	-0.193
P29401	TKT	Transketolase OS=Homo sapiens (Human) OX=9606 GN=TKT PE=1 SV=3	0.450834649615128	0.213
P29622	SERPINA4	Kallistatin OS=Homo sapiens (Human) OX=9606 GN=SERPINA4 PE=1 SV=3	0.975849283723383	-0.004
P30041	PRDX6	Peroxiredoxin-6 OS=Homo sapiens (Human) OX=9606 GN=PRDX6 PE=1 SV=3	0.769939261027086	0.05
P30043	BLVRB	Flavin reductase (NADPH) OS=Homo sapiens (Human) OX=9606 GN=BLVRB PE=1 SV=3	0.735169058886324	-0.095
P30044	PRDX5	Peroxiredoxin-5. mitochondrial OS=Homo sapiens (Human) OX=9606 GN=PRDX5 PE=1 SV=4	0.587203525642504	-0.154
P30050	RPL12	60S ribosomal protein L12 OS=Homo sapiens (Human) OX=9606 GN=RPL12 PE=1 SV=1	0.61206586088646	0.125
P30086	PEBP1	Phosphatidylethanolamine-binding protein 1 OS=Homo sapiens (Human) OX=9606 GN=PEBP1 PE=1 SV=3	0.97902892729942	0.008
P30101	PDIA3	Protein disulfide-isomerase A3 OS=Homo sapiens (Human) OX=9606 GN=PDIA3 PE=1 SV=4	0.973827551244509	-0.008
P30153	PPP2R1A	Serine/threonine-protein phosphatase 2A 65 kDa regulatory subunit A alpha isoform OS=Homo sapiens (Human) OX=9606 GN=PPP2R1A PE=1 SV=4	0.0797505946822116	-0.398
P30740	SERPINB1	Leukocyte elastase inhibitor OS=Homo sapiens (Human) OX=9606 GN=SERPINB1 PE=1 SV=1	0.516344475048732	0.157
P31146	CORO1A	Coronin-1A OS=Homo sapiens (Human) OX=9606 GN=CORO1A PE=1 SV=4	0.413090936905156	-0.268
P31150	GDI1	Rab GDP dissociation inhibitor alpha OS=Homo sapiens (Human) OX=9606 GN=GDI1 PE=1 SV=2	0.0151524905831199	0.503
P31939	ATIC	Bifunctional purine biosynthesis protein PURH OS=Homo sapiens (Human) OX=9606 GN=ATIC PE=1 SV=3	0.751825444252754	-0.066
P31943	HNRNPH1	Heterogeneous nuclear ribonucleoprotein H OS=Homo sapiens (Human) OX=9606 GN=HNRNPH1 PE=1 SV=4	0.581593381753832	0.084
P31949	S100A11	Protein S100-A11 OS=Homo sapiens (Human) OX=9606 GN=S100A11 PE=1 SV=2	0.102008063344335	-0.392
P32119	PRDX2	Peroxiredoxin-2 OS=Homo sapiens (Human) OX=9606 GN=PRDX2 PE=1 SV=5	0.755835973801528	0.047
P33176	KIF5B	Kinesin-1 heavy chain OS=Homo sapiens (Human) OX=9606 GN=KIF5B PE=1 SV=1	0.447744030760733	0.131
P34096	RNASE4	Ribonuclease 4 OS=Homo sapiens (Human) OX=9606 GN=RNASE4 PE=1 SV=3	0.0705788791325242	-0.417
P34932	HSPA4	Heat shock 70 kDa protein 4 OS=Homo sapiens (Human) OX=9606 GN=HSPA4 PE=1 SV=4	0.0827060165666025	0.296
P35221	CTNNA1	Catenin alpha-1 OS=Homo sapiens (Human) OX=9606 GN=CTNNA1 PE=1 SV=1	0.0377352322573902	0.32
P35222	CTNNB1	Catenin beta-1 OS=Homo sapiens (Human) OX=9606 GN=CTNNB1 PE=1 SV=1	0.585643124148011	0.1
P35442	THBS2	Thrombospondin-2 OS=Homo sapiens (Human) OX=9606 GN=THBS2 PE=1 SV=2	0.00905996232358498	-0.789
P35443	THBS4	Thrombospondin-4 OS=Homo sapiens (Human) OX=9606 GN=THBS4 PE=1 SV=2	0.671964645944539	-0.114
P35527	KRT9	Keratin. type I cytoskeletal 9 OS=Homo sapiens (Human) OX=9606 GN=KRT9 PE=1 SV=3	0.699323685504986	0.111
P35555	FBN1	Fibrillin-1 OS=Homo sapiens (Human) OX=9606 GN=FBN1 PE=1 SV=4	0.304444171076249	-0.332
P35556	FBN2	Fibrillin-2 OS=Homo sapiens (Human) OX=9606 GN=FBN2 PE=1 SV=3	0.38182922095002	-0.441
P35579	MYH9	Myosin-9 OS=Homo sapiens (Human) OX=9606 GN=MYH9 PE=1 SV=4	0.91741399331323	0.015
P35580	MYH10	Myosin-10 OS=Homo sapiens (Human) OX=9606 GN=MYH10 PE=1 SV=3	0.385284614897898	0.129
P35611	ADD1	Alpha-adducin OS=Homo sapiens (Human) OX=9606 GN=ADD1 PE=1 SV=2	0.977180244271353	0.004
P35625	TIMP3	Metalloproteinase inhibitor 3 OS=Homo sapiens (Human) OX=9606 GN=TIMP3 PE=1 SV=2	0.199943282144407	-0.36
P35749	MYH11	Myosin-11 OS=Homo sapiens (Human) OX=9606 GN=MYH11 PE=1 SV=3	0.661201446165688	0.103
P35858	IGFALS	Insulin-like growth factor-binding protein complex acid labile subunit OS=Homo sapiens (Human) OX=9606 GN=IGFALS PE=1 SV=1	0.666329208149635	0.089
P35908	KRT2	Keratin. type II cytoskeletal 2 epidermal OS=Homo sapiens (Human) OX=9606 GN=KRT2 PE=1 SV=2	0.632513281739444	-0.136
P36269	GGT5	Glutathione hydrolase 5 proenzyme OS=Homo sapiens (Human) OX=9606 GN=GGT5 PE=1 SV=2	0.154687754198535	0.338
P36578	RPL4	60S ribosomal protein L4 OS=Homo sapiens (Human) OX=9606 GN=RPL4 PE=1 SV=5	0.417161418211928	-0.182
P36915	GNL1	Guanine nucleotide-binding protein-like 1 OS=Homo sapiens (Human) OX=9606 GN=GNL1 PE=1 SV=2	0.0636199312373037	0.356
P36955	SERPINF1	Pigment epithelium-derived factor OS=Homo sapiens (Human) OX=9606 GN=SERPINF1 PE=1 SV=4	0.0697667071367407	-0.337
P37108	SRP14	Signal recognition particle 14 kDa protein OS=Homo sapiens (Human) OX=9606 GN=SRP14 PE=1 SV=2	0.084228141520189	0.321
P37802	TAGLN2	Transgelin-2 OS=Homo sapiens (Human) OX=9606 GN=TAGLN2 PE=1 SV=3	0.706247344740176	-0.058
P38606	ATP6V1A	V-type proton ATPase catalytic subunit A OS=Homo sapiens (Human) OX=9606 GN=ATP6V1A PE=1 SV=2	0.253608663632161	-0.235
P38646	HSPA9	Stress-70 protein. mitochondrial OS=Homo sapiens (Human) OX=9606 GN=HSPA9 PE=1 SV=2	0.725667398433353	-0.085
P39059	COL15A1	Collagen alpha-1(XV) chain OS=Homo sapiens (Human) OX=9606 GN=COL15A1 PE=1 SV=2	0.960502064170647	0.007
P39060	COL18A1	Collagen alpha-1(XVIII) chain OS=Homo sapiens (Human) OX=9606 GN=COL18A1 PE=1 SV=5	0.0000213608299515269	0.802
P40763	STAT3	Signal transducer and activator of transcription 3 OS=Homo sapiens (Human) OX=9606 GN=STAT3 PE=1 SV=2	0.863147888607838	0.047
P40939	HADHA	Trifunctional enzyme subunit alpha. mitochondrial OS=Homo sapiens (Human) OX=9606 GN=HADHA PE=1 SV=2	0.936585829525865	0.016
P41222	PTGDS	Prostaglandin-H2 D-isomerase OS=Homo sapiens (Human) OX=9606 GN=PTGDS PE=1 SV=1	0.286540545641843	-0.228
P42224	STAT1	Signal transducer and activator of transcription 1-alpha/beta OS=Homo sapiens (Human) OX=9606 GN=STAT1 PE=1 SV=2	2.86323048145235E-06	0.718
P43243	MATR3	Matrin-3 OS=Homo sapiens (Human) OX=9606 GN=MATR3 PE=1 SV=2	0.0115900545527421	0.413
P45880	VDAC2	Voltage-dependent anion-selective channel protein 2 OS=Homo sapiens (Human) OX=9606 GN=VDAC2 PE=1 SV=2	0.934837027777066	0.012
P46459	NSF	Vesicle-fusing ATPase OS=Homo sapiens (Human) OX=9606 GN=NSF PE=1 SV=3	0.570697773500574	0.246
P46776	RPL27A	60S ribosomal protein L27a OS=Homo sapiens (Human) OX=9606 GN=RPL27A PE=1 SV=2	0.644240698108265	0.128
P46777	RPL5	60S ribosomal protein L5 OS=Homo sapiens (Human) OX=9606 GN=RPL5 PE=1 SV=3	0.938991903670656	0.015
P46821	MAP1B	Microtubule-associated protein 1B OS=Homo sapiens (Human) OX=9606 GN=MAP1B PE=1 SV=2	0.00214007687659505	0.523
P46939	UTRN	Utrophin OS=Homo sapiens (Human) OX=9606 GN=UTRN PE=1 SV=2	0.00103322051414267	0.725
P46940	IQGAP1	Ras GTPase-activating-like protein IQGAP1 OS=Homo sapiens (Human) OX=9606 GN=IQGAP1 PE=1 SV=1	0.645274145181221	0.052
P47755	CAPZA2	F-actin-capping protein subunit alpha-2 OS=Homo sapiens (Human) OX=9606 GN=CAPZA2 PE=1 SV=3	0.140496676245571	-0.299
P47756	CAPZB	F-actin-capping protein subunit beta OS=Homo sapiens (Human) OX=9606 GN=CAPZB PE=1 SV=4	0.244967125156664	-0.158
P48059	LIMS1	LIM and senescent cell antigen-like-containing domain protein 1 OS=Homo sapiens (Human) OX=9606 GN=LIMS1 PE=1 SV=4	0.109771683383668	0.335
P48061	CXCL12	Stromal cell-derived factor 1 OS=Homo sapiens (Human) OX=9606 GN=CXCL12 PE=1 SV=1	0.12731406666193	-0.354
P48444	ARCN1	Coatomer subunit delta OS=Homo sapiens (Human) OX=9606 GN=ARCN1 PE=1 SV=1	0.871775692482233	-0.033
P48643	CCT5	T-complex protein 1 subunit epsilon OS=Homo sapiens (Human) OX=9606 GN=CCT5 PE=1 SV=1	0.397873549064299	-0.214
P49368	CCT3	T-complex protein 1 subunit gamma OS=Homo sapiens (Human) OX=9606 GN=CCT3 PE=1 SV=4	0.405267150412723	-0.151
P49411	TUFM	Elongation factor Tu. mitochondrial OS=Homo sapiens (Human) OX=9606 GN=TUFM PE=1 SV=2	0.379886325226839	0.187
P49747	COMP	Cartilage oligomeric matrix protein OS=Homo sapiens (Human) OX=9606 GN=COMP PE=1 SV=2	0.12187878225538	-0.356
P49748	ACADVL	Very long-chain specific acyl-CoA dehydrogenase. mitochondrial OS=Homo sapiens (Human) OX=9606 GN=ACADVL PE=1 SV=1	0.0990211622395024	0.342
P49908	SEPP1; SELENOP	Selenoprotein P OS=Homo sapiens (Human) OX=9606 GN=SELENOP PE=1 SV=3	0.194611267972782	0.293
P50148	GNAQ	Guanine nucleotide-binding protein G(q) subunit alpha OS=Homo sapiens (Human) OX=9606 GN=GNAQ PE=1 SV=4	0.48276039555982	0.161
P50395	GDI2	Rab GDP dissociation inhibitor beta OS=Homo sapiens (Human) OX=9606 GN=GDI2 PE=1 SV=2	0.238665406453828	0.159
P50454	SERPINH1	Serpin H1 OS=Homo sapiens (Human) OX=9606 GN=SERPINH1 PE=1 SV=2	0.196045766777636	-0.16
P50570	DNM2	Dynamin-2 OS=Homo sapiens (Human) OX=9606 GN=DNM2 PE=1 SV=2	0.435952259612664	-0.162
P50990	CCT8	T-complex protein 1 subunit theta OS=Homo sapiens (Human) OX=9606 GN=CCT8 PE=1 SV=4	0.0153522921709554	-0.373
P50991	CCT4	T-complex protein 1 subunit delta OS=Homo sapiens (Human) OX=9606 GN=CCT4 PE=1 SV=4	0.139818397558052	-0.364
P50995	ANXA11	Annexin A11 OS=Homo sapiens (Human) OX=9606 GN=ANXA11 PE=1 SV=1	0.0521554272224239	-0.308
P51148	RAB5C	Ras-related protein Rab-5C OS=Homo sapiens (Human) OX=9606 GN=RAB5C PE=1 SV=2	0.376796619450965	-0.116
P51149	RAB7A	Ras-related protein Rab-7a OS=Homo sapiens (Human) OX=9606 GN=RAB7A PE=1 SV=1	0.5760779040479	-0.129
P51178	PLCD1	1-phosphatidylinositol 4.5-bisphosphate phosphodiesterase delta-1 OS=Homo sapiens (Human) OX=9606 GN=PLCD1 PE=1 SV=2	0.0612509135667924	-0.401
P51884	LUM	Lumican OS=Homo sapiens (Human) OX=9606 GN=LUM PE=1 SV=2	0.793467855856198	-0.044
P51888	PRELP	Prolargin OS=Homo sapiens (Human) OX=9606 GN=PRELP PE=1 SV=1	0.72518710151633	-0.068
P51911	CNN1	Calponin-1 OS=Homo sapiens (Human) OX=9606 GN=CNN1 PE=1 SV=2	0.329415646728376	0.35
P51991	HNRNPA3	Heterogeneous nuclear ribonucleoprotein A3 OS=Homo sapiens (Human) OX=9606 GN=HNRNPA3 PE=1 SV=2	0.130749406319617	-0.353
P52272	HNRNPM	Heterogeneous nuclear ribonucleoprotein M OS=Homo sapiens (Human) OX=9606 GN=HNRNPM PE=1 SV=3	0.0109855607853378	0.423
P52565	ARHGDIA	Rho GDP-dissociation inhibitor 1 OS=Homo sapiens (Human) OX=9606 GN=ARHGDIA PE=1 SV=3	0.0555368560301338	0.525
P52943	CRIP2	Cysteine-rich protein 2 OS=Homo sapiens (Human) OX=9606 GN=CRIP2 PE=1 SV=1	0.515681827830186	0.08
P53396	ACLY	ATP-citrate synthase OS=Homo sapiens (Human) OX=9606 GN=ACLY PE=1 SV=3	0.0110746626747836	-0.449
P53618	COPB1	Coatomer subunit beta OS=Homo sapiens (Human) OX=9606 GN=COPB1 PE=1 SV=3	0.0475723706052342	0.375
P53621	COPA	Coatomer subunit alpha OS=Homo sapiens (Human) OX=9606 GN=COPA PE=1 SV=2	0.112321037831795	0.257
P54652	HSPA2	Heat shock-related 70 kDa protein 2 OS=Homo sapiens (Human) OX=9606 GN=HSPA2 PE=1 SV=1	0.727026468866852	0.076
P55001	MFAP2	Microfibrillar-associated protein 2 OS=Homo sapiens (Human) OX=9606 GN=MFAP2 PE=2 SV=1	0.194526053770461	-0.641
P55058	PLTP	Phospholipid transfer protein OS=Homo sapiens (Human) OX=9606 GN=PLTP PE=1 SV=1	0.000302890962183255	-0.9
P55072	VCP	Transitional endoplasmic reticulum ATPase OS=Homo sapiens (Human) OX=9606 GN=VCP PE=1 SV=4	0.598492769879084	-0.102
P55083	MFAP4	Microfibril-associated glycoprotein 4 OS=Homo sapiens (Human) OX=9606 GN=MFAP4 PE=1 SV=2	0.242251380835086	0.229
P55084	HADHB	Trifunctional enzyme subunit beta. mitochondrial OS=Homo sapiens (Human) OX=9606 GN=HADHB PE=1 SV=3	0.393149961523387	0.138
P55268	LAMB2	Laminin subunit beta-2 OS=Homo sapiens (Human) OX=9606 GN=LAMB2 PE=1 SV=2	0.114767994745016	0.303
P58166	INHBE	Inhibin beta E chain OS=Homo sapiens (Human) OX=9606 GN=INHBE PE=1 SV=1	0.0114127956666766	1.02
P59998	ARPC4	Actin-related protein 2/3 complex subunit 4 OS=Homo sapiens (Human) OX=9606 GN=ARPC4 PE=1 SV=3	0.0231696662007744	-0.389
P60174	TPI1	Triosephosphate isomerase OS=Homo sapiens (Human) OX=9606 GN=TPI1 PE=1 SV=3	0.298733647344924	-0.24
P60660	MYL6	Myosin light polypeptide 6 OS=Homo sapiens (Human) OX=9606 GN=MYL6 PE=1 SV=2	0.35491661089872	-0.207
P60709	ACTB	Actin. cytoplasmic 1 OS=Homo sapiens (Human) OX=9606 GN=ACTB PE=1 SV=1	0.309842472551156	-0.149
P60842	EIF4A1	Eukaryotic initiation factor 4A-I OS=Homo sapiens (Human) OX=9606 GN=EIF4A1 PE=1 SV=1	0.995535226306701	-0.001
P60903	S100A10	Protein S100-A10 OS=Homo sapiens (Human) OX=9606 GN=S100A10 PE=1 SV=2	0.0648152997635636	-0.265
P60953	CDC42	Cell division control protein 42 homolog OS=Homo sapiens (Human) OX=9606 GN=CDC42 PE=1 SV=2	0.177066624670391	-0.256
P60981	DSTN	Destrin OS=Homo sapiens (Human) OX=9606 GN=DSTN PE=1 SV=3	0.685224490405342	0.135
P61158	ACTR3	Actin-related protein 3 OS=Homo sapiens (Human) OX=9606 GN=ACTR3 PE=1 SV=3	0.483720711774212	0.158
P61160	ACTR2	Actin-related protein 2 OS=Homo sapiens (Human) OX=9606 GN=ACTR2 PE=1 SV=1	0.264589014228114	-0.303
P61163	ACTR1A	Alpha-centractin OS=Homo sapiens (Human) OX=9606 GN=ACTR1A PE=1 SV=1	0.139083056139402	-0.234
P61224	RAP1B	Ras-related protein Rap-1b OS=Homo sapiens (Human) OX=9606 GN=RAP1B PE=1 SV=1	0.477046128700716	-0.122
P61626	LYZ	Lysozyme C OS=Homo sapiens (Human) OX=9606 GN=LYZ PE=1 SV=1	0.531927069010846	-0.153
P61769	B2M	Beta-2-microglobulin OS=Homo sapiens (Human) OX=9606 GN=B2M PE=1 SV=1	0.208231529949518	-0.364
P61978	HNRNPK	Heterogeneous nuclear ribonucleoprotein K OS=Homo sapiens (Human) OX=9606 GN=HNRNPK PE=1 SV=1	0.00166814761769333	0.39
P62140	PPP1CB	Serine/threonine-protein phosphatase PP1-beta catalytic subunit OS=Homo sapiens (Human) OX=9606 GN=PPP1CB PE=1 SV=3	0.712580911859963	-0.057
P62249	RPS16	40S ribosomal protein S16 OS=Homo sapiens (Human) OX=9606 GN=RPS16 PE=1 SV=2	0.813535495416221	0.063
P62277	RPS13	40S ribosomal protein S13 OS=Homo sapiens (Human) OX=9606 GN=RPS13 PE=1 SV=2	0.774063367104179	-0.068
P62333	PSMC6	26S proteasome regulatory subunit 10B OS=Homo sapiens (Human) OX=9606 GN=PSMC6 PE=1 SV=1	0.224349503065173	0.256
P62701	RPS4X	40S ribosomal protein S4. X isoform OS=Homo sapiens (Human) OX=9606 GN=RPS4X PE=1 SV=2	0.166355522143291	0.195
P62736	ACTA2	Actin. aortic smooth muscle OS=Homo sapiens (Human) OX=9606 GN=ACTA2 PE=1 SV=1	0.323139812375135	-0.182
P62805	HIST1H4A; HIST1H4F; HIST1H4D; HIST1H4J; HIST2H4A; HIST2H4B; HIST1H4H; HIST1H4C; HIST4H4; HIST1H4E; HIST1H4I; HIST1H4B; HIST1H4K; HIST1H4L	Histone H4 OS=Homo sapiens (Human) OX=9606 GN=H4C14 PE=1 SV=2	0.0684938463847096	0.492
P62820	RAB1A	Ras-related protein Rab-1A OS=Homo sapiens (Human) OX=9606 GN=RAB1A PE=1 SV=3	0.134883746463441	-0.344
P62826	RAN	GTP-binding nuclear protein Ran OS=Homo sapiens (Human) OX=9606 GN=RAN PE=1 SV=3	0.967292017301653	0.01
P62873	GNB1	Guanine nucleotide-binding protein G(I)/G(S)/G(T) subunit beta-1 OS=Homo sapiens (Human) OX=9606 GN=GNB1 PE=1 SV=3	0.00900666801372204	-0.42
P62879	GNB2	Guanine nucleotide-binding protein G(I)/G(S)/G(T) subunit beta-2 OS=Homo sapiens (Human) OX=9606 GN=GNB2 PE=1 SV=3	0.0888943578593364	-0.235
P62888	RPL30	60S ribosomal protein L30 OS=Homo sapiens (Human) OX=9606 GN=RPL30 PE=1 SV=2	0.687610276127487	0.083
P62913	RPL11	60S ribosomal protein L11 OS=Homo sapiens (Human) OX=9606 GN=RPL11 PE=1 SV=2	0.611861143197499	-0.092
P62937	PPIA	Peptidyl-prolyl cis-trans isomerase A OS=Homo sapiens (Human) OX=9606 GN=PPIA PE=1 SV=2	0.645314551575868	-0.077
P62979	RPS27A	Ubiquitin-40S ribosomal protein S27a OS=Homo sapiens (Human) OX=9606 GN=RPS27A PE=1 SV=2	0.0543761595730292	-0.358
P63000	RAC1	Ras-related C3 botulinum toxin substrate 1 OS=Homo sapiens (Human) OX=9606 GN=RAC1 PE=1 SV=1	0.041876923998319	-0.406
P63010	AP2B1	AP-2 complex subunit beta OS=Homo sapiens (Human) OX=9606 GN=AP2B1 PE=1 SV=1	0.677565947953095	-0.066
P63104	YWHAZ	14-3-3 protein zeta/delta OS=Homo sapiens (Human) OX=9606 GN=YWHAZ PE=1 SV=1	0.692817736898955	-0.068
P63241	EIF5A	Eukaryotic translation initiation factor 5A-1 OS=Homo sapiens (Human) OX=9606 GN=EIF5A PE=1 SV=2	0.468766049497574	-0.184
P67936	TPM4	Tropomyosin alpha-4 chain OS=Homo sapiens (Human) OX=9606 GN=TPM4 PE=1 SV=3	0.402379811622161	-0.369
P68104	EEF1A1	Elongation factor 1-alpha 1 OS=Homo sapiens (Human) OX=9606 GN=EEF1A1 PE=1 SV=1	0.768789753471006	-0.029
P68133	ACTA1	Actin. alpha skeletal muscle OS=Homo sapiens (Human) OX=9606 GN=ACTA1 PE=1 SV=1	0.497665245819669	-0.149
P68366	TUBA4A	Tubulin alpha-4A chain OS=Homo sapiens (Human) OX=9606 GN=TUBA4A PE=1 SV=1	0.162992033653911	-0.191
P68371	TUBB4B	Tubulin beta-4B chain OS=Homo sapiens (Human) OX=9606 GN=TUBB4B PE=1 SV=1	0.659999219402707	0.08
P68402	PAFAH1B2	Platelet-activating factor acetylhydrolase IB subunit beta OS=Homo sapiens (Human) OX=9606 GN=PAFAH1B2 PE=1 SV=1	0.764157534274853	0.056
P68871	HBB	Hemoglobin subunit beta OS=Homo sapiens (Human) OX=9606 GN=HBB PE=1 SV=2	0.0892741843507042	-0.653
P69905	HBA2; HBA1	Hemoglobin subunit alpha OS=Homo sapiens (Human) OX=9606 GN=HBA2 PE=1 SV=2	0.0504167395778397	-0.747
P78371	CCT2	T-complex protein 1 subunit beta OS=Homo sapiens (Human) OX=9606 GN=CCT2 PE=1 SV=4	0.80734822865492	-0.039
P78417	GSTO1	Glutathione S-transferase omega-1 OS=Homo sapiens (Human) OX=9606 GN=GSTO1 PE=1 SV=2	0.643874730580187	-0.109
P78527	PRKDC	DNA-dependent protein kinase catalytic subunit OS=Homo sapiens (Human) OX=9606 GN=PRKDC PE=1 SV=3	0.0058436038709656	0.574
P78539	SRPX	Sushi repeat-containing protein SRPX OS=Homo sapiens (Human) OX=9606 GN=SRPX PE=1 SV=1	0.461071832149544	0.166
P82987	ADAMTSL3	ADAMTS-like protein 3 OS=Homo sapiens (Human) OX=9606 GN=ADAMTSL3 PE=1 SV=4	0.833391688434757	0.057
P83110	HTRA3	Serine protease HTRA3 OS=Homo sapiens (Human) OX=9606 GN=HTRA3 PE=1 SV=2	0.931624401590335	-0.028
P83731	RPL24	60S ribosomal protein L24 OS=Homo sapiens (Human) OX=9606 GN=RPL24 PE=1 SV=1	0.813752528891655	-0.041
P84077	ARF1	ADP-ribosylation factor 1 OS=Homo sapiens (Human) OX=9606 GN=ARF1 PE=1 SV=2	0.922936928034563	0.023
P84103	SRSF3	Serine/arginine-rich splicing factor 3 OS=Homo sapiens (Human) OX=9606 GN=SRSF3 PE=1 SV=1	0.792448687761453	-0.07
P98095	FBLN2	Fibulin-2 OS=Homo sapiens (Human) OX=9606 GN=FBLN2 PE=1 SV=2	0.149776580243984	0.258
P98160	HSPG2	Basement membrane-specific heparan sulfate proteoglycan core protein OS=Homo sapiens (Human) OX=9606 GN=HSPG2 PE=1 SV=4	0.400314812745993	0.111
Q00325	SLC25A3	Phosphate carrier protein. mitochondrial OS=Homo sapiens (Human) OX=9606 GN=SLC25A3 PE=1 SV=2	0.658470936709253	0.09
Q00341	HDLBP	Vigilin OS=Homo sapiens (Human) OX=9606 GN=HDLBP PE=1 SV=2	0.000261354116291613	-0.636
Q00604	NDP	Norrin OS=Homo sapiens (Human) OX=9606 GN=NDP PE=1 SV=1	0.0194462478348978	0.914
Q00610	CLTC	Clathrin heavy chain 1 OS=Homo sapiens (Human) OX=9606 GN=CLTC PE=1 SV=5	0.0626244215950519	0.274
Q00839	HNRNPU	Heterogeneous nuclear ribonucleoprotein U OS=Homo sapiens (Human) OX=9606 GN=HNRNPU PE=1 SV=6	0.002271831365572	0.38
Q01082	SPTBN1	Spectrin beta chain. non-erythrocytic 1 OS=Homo sapiens (Human) OX=9606 GN=SPTBN1 PE=1 SV=2	0.585907019222596	0.083
Q01484	ANK2	Ankyrin-2 OS=Homo sapiens (Human) OX=9606 GN=ANK2 PE=1 SV=4	0.69720858710473	-0.082
Q01518	CAP1	Adenylyl cyclase-associated protein 1 OS=Homo sapiens (Human) OX=9606 GN=CAP1 PE=1 SV=5	0.86073977412404	-0.041
Q01813	PFKP	ATP-dependent 6-phosphofructokinase. platelet type OS=Homo sapiens (Human) OX=9606 GN=PFKP PE=1 SV=2	0.995120143457173	0.001
Q01955	COL4A3	Collagen alpha-3(IV) chain OS=Homo sapiens (Human) OX=9606 GN=COL4A3 PE=1 SV=3	0.702251247226908	-0.12
Q01995	TAGLN	Transgelin OS=Homo sapiens (Human) OX=9606 GN=TAGLN PE=1 SV=4	0.914020670320777	-0.025
Q02952	AKAP12	A-kinase anchor protein 12 OS=Homo sapiens (Human) OX=9606 GN=AKAP12 PE=1 SV=4	0.0340319528435543	0.926
Q03135	CAV1	Caveolin-1 OS=Homo sapiens (Human) OX=9606 GN=CAV1 PE=1 SV=4	0.846588961276623	-0.051
Q03591	CFHR1	Complement factor H-related protein 1 OS=Homo sapiens (Human) OX=9606 GN=CFHR1 PE=1 SV=2	0.686961634602894	0.148
Q04828	AKR1C1	Aldo-keto reductase family 1 member C1 OS=Homo sapiens (Human) OX=9606 GN=AKR1C1 PE=1 SV=1	0.956256853079943	0.011
Q05682	CALD1	Caldesmon OS=Homo sapiens (Human) OX=9606 GN=CALD1 PE=1 SV=3	0.133666974939825	0.469
Q05707	COL14A1	Collagen alpha-1(XIV) chain OS=Homo sapiens (Human) OX=9606 GN=COL14A1 PE=1 SV=3	0.179398188985366	-0.215
Q06033	ITIH3	Inter-alpha-trypsin inhibitor heavy chain H3 OS=Homo sapiens (Human) OX=9606 GN=ITIH3 PE=1 SV=2	0.0578794440932013	0.543
Q06828	FMOD	Fibromodulin OS=Homo sapiens (Human) OX=9606 GN=FMOD PE=1 SV=2	0.959090441486919	-0.016
Q06830	PRDX1	Peroxiredoxin-1 OS=Homo sapiens (Human) OX=9606 GN=PRDX1 PE=1 SV=1	0.524191151824082	-0.068
Q07507	DPT	Dermatopontin OS=Homo sapiens (Human) OX=9606 GN=DPT PE=1 SV=2	0.969341210812552	0.009
Q07954	LRP1	Prolow-density lipoprotein receptor-related protein 1 OS=Homo sapiens (Human) OX=9606 GN=LRP1 PE=1 SV=2	0.227688474298435	-0.233
Q07960	ARHGAP1	Rho GTPase-activating protein 1 OS=Homo sapiens (Human) OX=9606 GN=ARHGAP1 PE=1 SV=1	0.40032721012032	0.191
Q08397	LOXL1	Lysyl oxidase homolog 1 OS=Homo sapiens (Human) OX=9606 GN=LOXL1 PE=1 SV=2	0.570869479227743	-0.177
Q08431	MFGE8	Lactadherin OS=Homo sapiens (Human) OX=9606 GN=MFGE8 PE=1 SV=3	0.608364438492674	-0.086
Q09666	AHNAK	Neuroblast differentiation-associated protein AHNAK OS=Homo sapiens (Human) OX=9606 GN=AHNAK PE=1 SV=2	0.064533038147255	0.258
Q10567	AP1B1	AP-1 complex subunit beta-1 OS=Homo sapiens (Human) OX=9606 GN=AP1B1 PE=1 SV=2	0.953238418947525	0.013
Q12805	EFEMP1	EGF-containing fibulin-like extracellular matrix protein 1 OS=Homo sapiens (Human) OX=9606 GN=EFEMP1 PE=1 SV=2	0.720434756548742	-0.072
Q13045	FLII	Protein flightless-1 homolog OS=Homo sapiens (Human) OX=9606 GN=FLII PE=1 SV=2	0.505741679945653	0.145
Q13103	SPP2	Secreted phosphoprotein 24 OS=Homo sapiens (Human) OX=9606 GN=SPP2 PE=1 SV=1	0.0537229290899978	-0.55
Q13162	PRDX4	Peroxiredoxin-4 OS=Homo sapiens (Human) OX=9606 GN=PRDX4 PE=1 SV=1	0.665345210823629	-0.086
Q13214	SEMA3B	Semaphorin-3B OS=Homo sapiens (Human) OX=9606 GN=SEMA3B PE=2 SV=1	0.541890324094236	0.148
Q13228	SELENBP1	Methanethiol oxidase OS=Homo sapiens (Human) OX=9606 GN=SELENBP1 PE=1 SV=2	0.0298608121423021	0.535
Q13361	MFAP5	Microfibrillar-associated protein 5 OS=Homo sapiens (Human) OX=9606 GN=MFAP5 PE=1 SV=1	0.624822488465226	-0.192
Q13418	ILK	Integrin-linked protein kinase OS=Homo sapiens (Human) OX=9606 GN=ILK PE=1 SV=2	0.344319141428945	-0.125
Q13425	SNTB2	Beta-2-syntrophin OS=Homo sapiens (Human) OX=9606 GN=SNTB2 PE=1 SV=1	0.00199751702564789	0.565
Q13509	TUBB3	Tubulin beta-3 chain OS=Homo sapiens (Human) OX=9606 GN=TUBB3 PE=1 SV=2	0.190513179023838	-0.222
Q13557	CAMK2D	Calcium/calmodulin-dependent protein kinase type II subunit delta OS=Homo sapiens (Human) OX=9606 GN=CAMK2D PE=1 SV=3	0.325074146973012	0.153
Q13642	FHL1	Four and a half LIM domains protein 1 OS=Homo sapiens (Human) OX=9606 GN=FHL1 PE=1 SV=4	0.868751744340896	0.032
Q13813	SPTAN1	Spectrin alpha chain. non-erythrocytic 1 OS=Homo sapiens (Human) OX=9606 GN=SPTAN1 PE=1 SV=3	0.0234593880690442	0.306
Q13838	DDX39B	Spliceosome RNA helicase DDX39B OS=Homo sapiens (Human) OX=9606 GN=DDX39B PE=1 SV=1	0.364156345596087	-0.212
Q13885	TUBB2A	Tubulin beta-2A chain OS=Homo sapiens (Human) OX=9606 GN=TUBB2A PE=1 SV=1	0.640764239116538	0.085
Q14103	HNRNPD	Heterogeneous nuclear ribonucleoprotein D0 OS=Homo sapiens (Human) OX=9606 GN=HNRNPD PE=1 SV=1	0.388130814072074	0.145
Q14112	NID2	Nidogen-2 OS=Homo sapiens (Human) OX=9606 GN=NID2 PE=1 SV=3	0.619664681172712	0.129
Q14152	EIF3A	Eukaryotic translation initiation factor 3 subunit A OS=Homo sapiens (Human) OX=9606 GN=EIF3A PE=1 SV=1	0.0790673202805745	0.458
Q14195	DPYSL3	Dihydropyrimidinase-related protein 3 OS=Homo sapiens (Human) OX=9606 GN=DPYSL3 PE=1 SV=1	0.237286104668716	0.11
Q14203	DCTN1	Dynactin subunit 1 OS=Homo sapiens (Human) OX=9606 GN=DCTN1 PE=1 SV=3	0.750845752405595	0.071
Q14204	DYNC1H1	Cytoplasmic dynein 1 heavy chain 1 OS=Homo sapiens (Human) OX=9606 GN=DYNC1H1 PE=1 SV=5	0.00208749145066625	0.444
Q14247	CTTN	Src substrate cortactin OS=Homo sapiens (Human) OX=9606 GN=CTTN PE=1 SV=2	0.422936124387106	0.206
Q14314	FGL2	Fibroleukin OS=Homo sapiens (Human) OX=9606 GN=FGL2 PE=1 SV=1	0.788382582789175	-0.09
Q14315	FLNC	Filamin-C OS=Homo sapiens (Human) OX=9606 GN=FLNC PE=1 SV=3	0.500416749983493	-0.196
Q14344	GNA13	Guanine nucleotide-binding protein subunit alpha-13 OS=Homo sapiens (Human) OX=9606 GN=GNA13 PE=1 SV=2	0.365356591932627	-0.151
Q14393	GAS6	Growth arrest-specific protein 6 OS=Homo sapiens (Human) OX=9606 GN=GAS6 PE=1 SV=3	0.2891485559635	-0.394
Q14624	ITIH4	Inter-alpha-trypsin inhibitor heavy chain H4 OS=Homo sapiens (Human) OX=9606 GN=ITIH4 PE=1 SV=4	0.39345003766821	-0.199
Q14697	GANAB	Neutral alpha-glucosidase AB OS=Homo sapiens (Human) OX=9606 GN=GANAB PE=1 SV=3	0.632576484194912	0.11
Q14764	MVP	Major vault protein OS=Homo sapiens (Human) OX=9606 GN=MVP PE=1 SV=4	0.21610198733378	-0.205
Q14766	LTBP1	Latent-transforming growth factor beta-binding protein 1 OS=Homo sapiens (Human) OX=9606 GN=LTBP1 PE=1 SV=4	0.235746495975287	-0.298
Q14767	LTBP2	Latent-transforming growth factor beta-binding protein 2 OS=Homo sapiens (Human) OX=9606 GN=LTBP2 PE=1 SV=3	0.370610248137504	-0.188
Q14847	LASP1	LIM and SH3 domain protein 1 OS=Homo sapiens (Human) OX=9606 GN=LASP1 PE=1 SV=2	0.329267692250535	0.185
Q14974	KPNB1	Importin subunit beta-1 OS=Homo sapiens (Human) OX=9606 GN=KPNB1 PE=1 SV=2	0.133488732865726	0.287
Q14980	NUMA1	Nuclear mitotic apparatus protein 1 OS=Homo sapiens (Human) OX=9606 GN=NUMA1 PE=1 SV=2	0.00103253556936946	0.495
Q15019	2020-09-02	Septin-2 OS=Homo sapiens (Human) OX=9606 GN=SEPTIN2 PE=1 SV=1	0.263556007559938	0.132
Q15063	POSTN	Periostin OS=Homo sapiens (Human) OX=9606 GN=POSTN PE=1 SV=2	0.439754296633433	-0.14
Q15084	PDIA6	Protein disulfide-isomerase A6 OS=Homo sapiens (Human) OX=9606 GN=PDIA6 PE=1 SV=1	0.578456576313799	-0.144
Q15113	PCOLCE	Procollagen C-endopeptidase enhancer 1 OS=Homo sapiens (Human) OX=9606 GN=PCOLCE PE=1 SV=2	0.160535037917818	-0.232
Q15149	PLEC	Plectin OS=Homo sapiens (Human) OX=9606 GN=PLEC PE=1 SV=3	0.101624492860248	0.154
Q15181	PPA1	Inorganic pyrophosphatase OS=Homo sapiens (Human) OX=9606 GN=PPA1 PE=1 SV=2	0.246847072396924	0.264
Q15185	PTGES3	Prostaglandin E synthase 3 OS=Homo sapiens (Human) OX=9606 GN=PTGES3 PE=1 SV=1	0.651020673539958	-0.083
Q15365	PCBP1	Poly(rC)-binding protein 1 OS=Homo sapiens (Human) OX=9606 GN=PCBP1 PE=1 SV=2	0.912252595327457	-0.015
Q15366	PCBP2	Poly(rC)-binding protein 2 OS=Homo sapiens (Human) OX=9606 GN=PCBP2 PE=1 SV=1	0.998205879999499	0
Q15417	CNN3	Calponin-3 OS=Homo sapiens (Human) OX=9606 GN=CNN3 PE=1 SV=1	0.157592242167682	0.229
Q15436	SEC23A	Protein transport protein Sec23A OS=Homo sapiens (Human) OX=9606 GN=SEC23A PE=1 SV=2	0.482375675125558	0.129
Q15582	TGFBI	Transforming growth factor-beta-induced protein ig-h3 OS=Homo sapiens (Human) OX=9606 GN=TGFBI PE=1 SV=1	0.58526341226205	0.103
Q16181	2020-09-07	Septin-7 OS=Homo sapiens (Human) OX=9606 GN=SEPTIN7 PE=1 SV=2	0.0922171185493133	0.218
Q16363	LAMA4	Laminin subunit alpha-4 OS=Homo sapiens (Human) OX=9606 GN=LAMA4 PE=1 SV=4	0.313538687250171	0.238
Q16555	DPYSL2	Dihydropyrimidinase-related protein 2 OS=Homo sapiens (Human) OX=9606 GN=DPYSL2 PE=1 SV=1	0.608296510571237	0.053
Q16610	ECM1	Extracellular matrix protein 1 OS=Homo sapiens (Human) OX=9606 GN=ECM1 PE=1 SV=2	0.916768324172373	-0.03
Q16647	PTGIS	Prostacyclin synthase OS=Homo sapiens (Human) OX=9606 GN=PTGIS PE=1 SV=1	0.589731733359391	0.095
Q16658	FSCN1	Fascin OS=Homo sapiens (Human) OX=9606 GN=FSCN1 PE=1 SV=3	0.475198254766866	-0.085
Q16674	MIA	Melanoma-derived growth regulatory protein OS=Homo sapiens (Human) OX=9606 GN=MIA PE=1 SV=1	0.283965936791521	-0.379
Q16777	HIST2H2AC	Histone H2A type 2-C OS=Homo sapiens (Human) OX=9606 GN=HIST2H2AC PE=1 SV=4	0.0842295006708198	0.519
Q16851	UGP2	UTP--glucose-1-phosphate uridylyltransferase OS=Homo sapiens (Human) OX=9606 GN=UGP2 PE=1 SV=5	0.0170713063986025	-0.462
Q1KMD3	HNRNPUL2	Heterogeneous nuclear ribonucleoprotein U-like protein 2 OS=Homo sapiens (Human) OX=9606 GN=HNRNPUL2 PE=1 SV=1	0.0665842904476026	0.328
Q27J81	INF2	Inverted formin-2 OS=Homo sapiens (Human) OX=9606 GN=INF2 PE=1 SV=2	0.667382179864875	0.111
Q2M2W7	C17orf58	UPF0450 protein C17orf58 OS=Homo sapiens (Human) OX=9606 GN=C17orf58 PE=3 SV=2	0.379785043124544	0.313
Q53GG5	PDLIM3	PDZ and LIM domain protein 3 OS=Homo sapiens (Human) OX=9606 GN=PDLIM3 PE=1 SV=1	0.072945701556795	0.282
Q53RD9	FBLN7	Fibulin-7 OS=Homo sapiens (Human) OX=9606 GN=FBLN7 PE=2 SV=1	0.207464966950603	0.303
Q562R1	ACTBL2	Beta-actin-like protein 2 OS=Homo sapiens (Human) OX=9606 GN=ACTBL2 PE=1 SV=2	0.205210930951422	0.361
Q5JWF2	GNAS	Guanine nucleotide-binding protein G(s) subunit alpha isoforms XLas OS=Homo sapiens (Human) OX=9606 GN=GNAS PE=1 SV=2	0.898016396990092	-0.035
Q5QNW6	HIST2H2BF	Histone H2B type 2-F OS=Homo sapiens (Human) OX=9606 GN=HIST2H2BF PE=1 SV=3	0.123650044021639	0.387
Q5XG87	PAPD7	Terminal nucleotidyltransferase 4A OS=Homo sapiens (Human) OX=9606 GN=TENT4A PE=1 SV=3	0.626745635919269	-0.15
Q63ZY3	KANK2	KN motif and ankyrin repeat domain-containing protein 2 OS=Homo sapiens (Human) OX=9606 GN=KANK2 PE=1 SV=1	0.0956799908416269	0.272
Q641Q3	METRNL	Meteorin-like protein OS=Homo sapiens (Human) OX=9606 GN=METRNL PE=2 SV=1	0.871554331722644	-0.041
Q687X5	STEAP4	Metalloreductase STEAP4 OS=Homo sapiens (Human) OX=9606 GN=STEAP4 PE=1 SV=1	0.594155407151581	0.123
Q6DD88	ATL3	Atlastin-3 OS=Homo sapiens (Human) OX=9606 GN=ATL3 PE=1 SV=1	0.632446018728009	-0.095
Q6IBS0	TWF2	Twinfilin-2 OS=Homo sapiens (Human) OX=9606 GN=TWF2 PE=1 SV=2	0.148151738711593	0.511
Q6NZI2	PTRF; CAVIN1	Caveolae-associated protein 1 OS=Homo sapiens (Human) OX=9606 GN=CAVIN1 PE=1 SV=1	0.358871646318759	-0.229
Q6PEZ8	PODNL1	Podocan-like protein 1 OS=Homo sapiens (Human) OX=9606 GN=PODNL1 PE=2 SV=2	0.152593703786918	0.324
Q6UWY5	OLFML1	Olfactomedin-like protein 1 OS=Homo sapiens (Human) OX=9606 GN=OLFML1 PE=1 SV=2	0.383718119711532	0.142
Q6UY14	ADAMTSL4	ADAMTS-like protein 4 OS=Homo sapiens (Human) OX=9606 GN=ADAMTSL4 PE=1 SV=2	0.391476564204041	-0.229
Q6YHK3	CD109	CD109 antigen OS=Homo sapiens (Human) OX=9606 GN=CD109 PE=1 SV=2	0.649641497920395	0.115
Q71U36	TUBA1A	Tubulin alpha-1A chain OS=Homo sapiens (Human) OX=9606 GN=TUBA1A PE=1 SV=1	0.722738117426325	0.032
Q76M96	CCDC80	Coiled-coil domain-containing protein 80 OS=Homo sapiens (Human) OX=9606 GN=CCDC80 PE=1 SV=1	0.00866888112467073	-0.604
Q7KZF4	SND1	Staphylococcal nuclease domain-containing protein 1 OS=Homo sapiens (Human) OX=9606 GN=SND1 PE=1 SV=1	0.744320744268944	0.052
Q7L576	CYFIP1	Cytoplasmic FMR1-interacting protein 1 OS=Homo sapiens (Human) OX=9606 GN=CYFIP1 PE=1 SV=1	0.210380016463374	-0.316
Q7Z7G0	ABI3BP	Target of Nesh-SH3 OS=Homo sapiens (Human) OX=9606 GN=ABI3BP PE=1 SV=1	0.896780564501654	0.026
Q86UU1	PHLDB1	Pleckstrin homology-like domain family B member 1 OS=Homo sapiens (Human) OX=9606 GN=PHLDB1 PE=1 SV=1	0.341994392895409	0.148
Q86UX7	FERMT3	Fermitin family homolog 3 OS=Homo sapiens (Human) OX=9606 GN=FERMT3 PE=1 SV=1	0.0435922616551541	-0.409
Q86VP6	CAND1	Cullin-associated NEDD8-dissociated protein 1 OS=Homo sapiens (Human) OX=9606 GN=CAND1 PE=1 SV=2	0.449250987598851	0.146
Q86W92	PPFIBP1	Liprin-beta-1 OS=Homo sapiens (Human) OX=9606 GN=PPFIBP1 PE=1 SV=2	0.657503777808214	0.104
Q8IUL8	CILP2	Cartilage intermediate layer protein 2 OS=Homo sapiens (Human) OX=9606 GN=CILP2 PE=2 SV=2	0.116923516371832	-0.438
Q8IUX7	AEBP1	Adipocyte enhancer-binding protein 1 OS=Homo sapiens (Human) OX=9606 GN=AEBP1 PE=1 SV=1	0.66888441347567	-0.079
Q8IWU6	SULF1	Extracellular sulfatase Sulf-1 OS=Homo sapiens (Human) OX=9606 GN=SULF1 PE=1 SV=1	0.460809933786377	-0.165
Q8N135	LGI4	Leucine-rich repeat LGI family member 4 OS=Homo sapiens (Human) OX=9606 GN=LGI4 PE=1 SV=1	0.460548916486776	0.199
Q8N2S1	LTBP4	Latent-transforming growth factor beta-binding protein 4 OS=Homo sapiens (Human) OX=9606 GN=LTBP4 PE=1 SV=2	0.244747296673809	0.181
Q8N3V7	SYNPO	Synaptopodin OS=Homo sapiens (Human) OX=9606 GN=SYNPO PE=1 SV=2	0.0226907877750749	0.414
Q8N6G6	ADAMTSL1	ADAMTS-like protein 1 OS=Homo sapiens (Human) OX=9606 GN=ADAMTSL1 PE=1 SV=4	0.173358021056166	0.319
Q8N6Y2	LRRC17	Leucine-rich repeat-containing protein 17 OS=Homo sapiens (Human) OX=9606 GN=LRRC17 PE=2 SV=1	0.448778882491483	-0.199
Q8NCH0	CHST14	Carbohydrate sulfotransferase 14 OS=Homo sapiens (Human) OX=9606 GN=CHST14 PE=1 SV=2	0.495075045765621	0.118
Q8TAD2	IL17D	Interleukin-17D OS=Homo sapiens (Human) OX=9606 GN=IL17D PE=2 SV=1	0.124206083733522	0.378
Q8TDX7	NEK7	Serine/threonine-protein kinase Nek7 OS=Homo sapiens (Human) OX=9606 GN=NEK7 PE=1 SV=1	0.111252654249462	-0.697
Q8WUM4	PDCD6IP	Programmed cell death 6-interacting protein OS=Homo sapiens (Human) OX=9606 GN=PDCD6IP PE=1 SV=1	0.618800985248964	0.059
Q8WWI5	SLC44A1	Choline transporter-like protein 1 OS=Homo sapiens (Human) OX=9606 GN=SLC44A1 PE=1 SV=1	0.751667406733325	0.111
Q8WX93	PALLD	Palladin OS=Homo sapiens (Human) OX=9606 GN=PALLD PE=1 SV=3	0.263146464654667	0.214
Q92597	NDRG1	Protein NDRG1 OS=Homo sapiens (Human) OX=9606 GN=NDRG1 PE=1 SV=1	0.55491488373176	-0.1
Q92599	2020-09-08	Septin-8 OS=Homo sapiens (Human) OX=9606 GN=SEPTIN8 PE=1 SV=4	0.0945396699590369	0.354
Q92626	PXDN	Peroxidasin homolog OS=Homo sapiens (Human) OX=9606 GN=PXDN PE=1 SV=2	0.26805392717719	0.162
Q92743	HTRA1	Serine protease HTRA1 OS=Homo sapiens (Human) OX=9606 GN=HTRA1 PE=1 SV=1	0.00224820994342887	-0.827
Q92841	DDX17	Probable ATP-dependent RNA helicase DDX17 OS=Homo sapiens (Human) OX=9606 GN=DDX17 PE=1 SV=2	0.272615238945691	0.186
Q92954	PRG4	Proteoglycan 4 OS=Homo sapiens (Human) OX=9606 GN=PRG4 PE=1 SV=3	0.71773355824283	-0.108
Q93052	LPP	Lipoma-preferred partner OS=Homo sapiens (Human) OX=9606 GN=LPP PE=1 SV=1	0.519554125775139	0.174
Q96AC1	FERMT2	Fermitin family homolog 2 OS=Homo sapiens (Human) OX=9606 GN=FERMT2 PE=1 SV=1	0.806392876075909	-0.034
Q96CW1	AP2M1	AP-2 complex subunit mu OS=Homo sapiens (Human) OX=9606 GN=AP2M1 PE=1 SV=2	0.593496685317737	-0.119
Q96CX2	KCTD12	BTB/POZ domain-containing protein KCTD12 OS=Homo sapiens (Human) OX=9606 GN=KCTD12 PE=1 SV=1	0.00947580135894523	0.6
Q96HC4	PDLIM5	PDZ and LIM domain protein 5 OS=Homo sapiens (Human) OX=9606 GN=PDLIM5 PE=1 SV=5	0.727216325364418	0.068
Q96IY4	CPB2	Carboxypeptidase B2 OS=Homo sapiens (Human) OX=9606 GN=CPB2 PE=1 SV=2	0.00525478747297181	-0.631
Q96P44	COL21A1	Collagen alpha-1(XXI) chain OS=Homo sapiens (Human) OX=9606 GN=COL21A1 PE=2 SV=1	0.247892353710175	0.288
Q96PD5	PGLYRP2	N-acetylmuramoyl-L-alanine amidase OS=Homo sapiens (Human) OX=9606 GN=PGLYRP2 PE=1 SV=1	0.057337217390555	-0.318
Q96QK1	VPS35	Vacuolar protein sorting-associated protein 35 OS=Homo sapiens (Human) OX=9606 GN=VPS35 PE=1 SV=2	0.67655471437694	-0.051
Q96RP7	GAL3ST4	Galactose-3-O-sulfotransferase 4 OS=Homo sapiens (Human) OX=9606 GN=GAL3ST4 PE=1 SV=1	0.477630772644777	0.152
Q96RW7	HMCN1	Hemicentin-1 OS=Homo sapiens (Human) OX=9606 GN=HMCN1 PE=1 SV=2	0.844335426417709	-0.087
Q96S97	MYADM	Myeloid-associated differentiation marker OS=Homo sapiens (Human) OX=9606 GN=MYADM PE=1 SV=2	0.468146431432711	-0.149
Q96TA1	FAM129B	Protein Niban 2 OS=Homo sapiens (Human) OX=9606 GN=NIBAN2 PE=1 SV=3	0.402576286868843	-0.125
Q99439	CNN2	Calponin-2 OS=Homo sapiens (Human) OX=9606 GN=CNN2 PE=1 SV=4	0.792877965563743	0.071
Q99497	PARK7	Protein/nucleic acid deglycase DJ-1 OS=Homo sapiens (Human) OX=9606 GN=PARK7 PE=1 SV=2	0.467479974230902	-0.129
Q99536	VAT1	Synaptic vesicle membrane protein VAT-1 homolog OS=Homo sapiens (Human) OX=9606 GN=VAT1 PE=1 SV=2	0.696024418133505	-0.055
Q99715	COL12A1	Collagen alpha-1(XII) chain OS=Homo sapiens (Human) OX=9606 GN=COL12A1 PE=1 SV=2	0.323583319601373	0.132
Q9BQE3	TUBA1C	Tubulin alpha-1C chain OS=Homo sapiens (Human) OX=9606 GN=TUBA1C PE=1 SV=1	0.684472331542985	-0.102
Q9BR76	CORO1B	Coronin-1B OS=Homo sapiens (Human) OX=9606 GN=CORO1B PE=1 SV=1	0.285503049732153	0.197
Q9BSJ8	ESYT1	Extended synaptotagmin-1 OS=Homo sapiens (Human) OX=9606 GN=ESYT1 PE=1 SV=1	0.0325340667079903	0.384
Q9BUF5	TUBB6	Tubulin beta-6 chain OS=Homo sapiens (Human) OX=9606 GN=TUBB6 PE=1 SV=1	0.681534960636138	-0.071
Q9BX66	SORBS1	Sorbin and SH3 domain-containing protein 1 OS=Homo sapiens (Human) OX=9606 GN=SORBS1 PE=1 SV=3	0.0217753664549708	0.478
Q9BXN1	ASPN	Asporin OS=Homo sapiens (Human) OX=9606 GN=ASPN PE=1 SV=2	0.0742537787151427	-0.387
Q9BXR6	CFHR5	Complement factor H-related protein 5 OS=Homo sapiens (Human) OX=9606 GN=CFHR5 PE=1 SV=1	0.14431985854494	0.598
Q9BXX0	EMILIN2	EMILIN-2 OS=Homo sapiens (Human) OX=9606 GN=EMILIN2 PE=1 SV=3	0.901663022625184	0.021
Q9BZF9	UACA	Uveal autoantigen with coiled-coil domains and ankyrin repeats OS=Homo sapiens (Human) OX=9606 GN=UACA PE=1 SV=2	0.0323279179329581	0.574
Q9BZQ8	FAM129A	Protein Niban 1 OS=Homo sapiens (Human) OX=9606 GN=NIBAN1 PE=1 SV=1	0.0157522485981285	0.305
Q9GZM7	TINAGL1	Tubulointerstitial nephritis antigen-like OS=Homo sapiens (Human) OX=9606 GN=TINAGL1 PE=1 SV=1	0.0175035588933328	0.591
Q9GZX3	CHST6	Carbohydrate sulfotransferase 6 OS=Homo sapiens (Human) OX=9606 GN=CHST6 PE=1 SV=1	0.202801969771464	-0.316
Q9H223	EHD4	EH domain-containing protein 4 OS=Homo sapiens (Human) OX=9606 GN=EHD4 PE=1 SV=1	0.02114109711716	-0.386
Q9H239	MMP28	Matrix metalloproteinase-28 OS=Homo sapiens (Human) OX=9606 GN=MMP28 PE=1 SV=2	0.00481477333527035	0.831
Q9H4B7	TUBB1	Tubulin beta-1 chain OS=Homo sapiens (Human) OX=9606 GN=TUBB1 PE=1 SV=1	0.0731738377746492	-0.719
Q9H4G4	GLIPR2	Golgi-associated plant pathogenesis-related protein 1 OS=Homo sapiens (Human) OX=9606 GN=GLIPR2 PE=1 SV=3	0.839129515663947	0.066
Q9H853	TUBA4B	Putative tubulin-like protein alpha-4B OS=Homo sapiens (Human) OX=9606 GN=TUBA4B PE=5 SV=2	0.783655523665617	0.047
Q9HBL0	TNS1	Tensin-1 OS=Homo sapiens (Human) OX=9606 GN=TNS1 PE=1 SV=2	0.0242519155616206	0.316
Q9NQ79	CRTAC1	Cartilage acidic protein 1 OS=Homo sapiens (Human) OX=9606 GN=CRTAC1 PE=1 SV=2	0.072855218084788	-0.379
Q9NR12	PDLIM7	PDZ and LIM domain protein 7 OS=Homo sapiens (Human) OX=9606 GN=PDLIM7 PE=1 SV=1	0.560749646624643	-0.115
Q9NR31	SAR1A	GTP-binding protein SAR1a OS=Homo sapiens (Human) OX=9606 GN=SAR1A PE=1 SV=1	0.107009785508564	0.405
Q9NR99	MXRA5	Matrix-remodeling-associated protein 5 OS=Homo sapiens (Human) OX=9606 GN=MXRA5 PE=1 SV=3	0.775333381970814	-0.077
Q9NRN5	OLFML3	Olfactomedin-like protein 3 OS=Homo sapiens (Human) OX=9606 GN=OLFML3 PE=2 SV=1	0.636054673720943	-0.057
Q9NT22	EMILIN3	EMILIN-3 OS=Homo sapiens (Human) OX=9606 GN=EMILIN3 PE=1 SV=2	0.157695948631736	0.428
Q9NVA2	2020-09-11	Septin-11 OS=Homo sapiens (Human) OX=9606 GN=SEPTIN11 PE=1 SV=3	0.00980144165569654	0.372
Q9NZM1	MYOF	Myoferlin OS=Homo sapiens (Human) OX=9606 GN=MYOF PE=1 SV=1	0.0519928698694588	-0.611
Q9NZN4	EHD2	EH domain-containing protein 2 OS=Homo sapiens (Human) OX=9606 GN=EHD2 PE=1 SV=2	0.964756843168303	0.008
Q9NZU5	LMCD1	LIM and cysteine-rich domains protein 1 OS=Homo sapiens (Human) OX=9606 GN=LMCD1 PE=1 SV=1	0.257924117322208	0.301
Q9P0V9	2020-09-10	Septin-10 OS=Homo sapiens (Human) OX=9606 GN=SEPTIN10 PE=1 SV=2	0.457295514750719	-0.17
Q9P2E9	RRBP1	Ribosome-binding protein 1 OS=Homo sapiens (Human) OX=9606 GN=RRBP1 PE=1 SV=5	0.53233329749341	-0.11
Q9UBG0	MRC2	C-type mannose receptor 2 OS=Homo sapiens (Human) OX=9606 GN=MRC2 PE=1 SV=2	0.424269937251328	-0.212
Q9UBX1	CTSF	Cathepsin F OS=Homo sapiens (Human) OX=9606 GN=CTSF PE=1 SV=1	0.728325160657119	-0.083
Q9UBX5	FBLN5	Fibulin-5 OS=Homo sapiens (Human) OX=9606 GN=FBLN5 PE=1 SV=1	0.0107516217394467	0.515
Q9UK55	SERPINA10	Protein Z-dependent protease inhibitor OS=Homo sapiens (Human) OX=9606 GN=SERPINA10 PE=1 SV=1	0.0635522890395971	-0.505
Q9UKU9	ANGPTL2	Angiopoietin-related protein 2 OS=Homo sapiens (Human) OX=9606 GN=ANGPTL2 PE=1 SV=1	0.298205952526013	-0.198
Q9UKZ9	PCOLCE2	Procollagen C-endopeptidase enhancer 2 OS=Homo sapiens (Human) OX=9606 GN=PCOLCE2 PE=1 SV=1	0.00126144982693974	-1.016
Q9ULV4	CORO1C	Coronin-1C OS=Homo sapiens (Human) OX=9606 GN=CORO1C PE=1 SV=1	0.792415172992229	-0.041
Q9UMS6	SYNPO2	Synaptopodin-2 OS=Homo sapiens (Human) OX=9606 GN=SYNPO2 PE=1 SV=2	0.205122273208557	0.289
Q9UNH7	SNX6	Sorting nexin-6 OS=Homo sapiens (Human) OX=9606 GN=SNX6 PE=1 SV=1	0.624855182110463	0.141
Q9Y240	CLEC11A	C-type lectin domain family 11 member A OS=Homo sapiens (Human) OX=9606 GN=CLEC11A PE=1 SV=1	0.00134605801446752	-0.788
Q9Y371	SH3GLB1	Endophilin-B1 OS=Homo sapiens (Human) OX=9606 GN=SH3GLB1 PE=1 SV=1	0.213103611174227	0.266
Q9Y3Z3	SAMHD1	Deoxynucleoside triphosphate triphosphohydrolase SAMHD1 OS=Homo sapiens (Human) OX=9606 GN=SAMHD1 PE=1 SV=2	0.355912151051159	0.16
Q9Y490	TLN1	Talin-1 OS=Homo sapiens (Human) OX=9606 GN=TLN1 PE=1 SV=3	0.226616596748899	0.168
Q9Y4G6	TLN2	Talin-2 OS=Homo sapiens (Human) OX=9606 GN=TLN2 PE=1 SV=4	0.0257688073483665	0.446
Q9Y5X1	SNX9	Sorting nexin-9 OS=Homo sapiens (Human) OX=9606 GN=SNX9 PE=1 SV=1	0.815418008354563	0.041
Q9Y678	COPG1	Coatomer subunit gamma-1 OS=Homo sapiens (Human) OX=9606 GN=COPG1 PE=1 SV=1	0.0350979005837289	0.377
Q9Y696	CLIC4	Chloride intracellular channel protein 4 OS=Homo sapiens (Human) OX=9606 GN=CLIC4 PE=1 SV=4	0.777788647480693	-0.049
Q9Y6C2	EMILIN1	EMILIN-1 OS=Homo sapiens (Human) OX=9606 GN=EMILIN1 PE=1 SV=3	0.658409567219185	-0.057
S4R460	IGHV3OR16-9	Ig-like domain-containing protein OS=Homo sapiens (Human) OX=9606 GN=IGHV3OR16-9 PE=1 SV=2	0.239861937936613	0.323

## Sheet: Supp Table 5
Supplementary Table 5. Comparison of ECM in TAV versus BAV patients with aortic regurgitation (AR). Relative abundances of the 651 common proteins in ECM of patients with TAV (10 patients) versus patients with BAV AR (11 patients). FC- fold change.
Accession N	Symbol	Description	p-value	FC. log2 (TAV/BAV)
A0A075B6H7	IGKV3-7	Probable non-functional immunoglobulin kappa variable 3-7 OS=Homo sapiens (Human) OX=9606 GN=IGKV3-7 PE=5 SV=1	0.80043315724515	0.134
A0A0A0MRZ8	IGKV3D-11	Immunoglobulin kappa variable 3D-11 OS=Homo sapiens (Human) OX=9606 GN=IGKV3D-11 PE=3 SV=6	0.70349148159308	-0.203
A0A0B4J1U7	IGHV6-1	Immunoglobulin heavy variable 6-1 OS=Homo sapiens (Human) OX=9606 GN=IGHV6-1 PE=3 SV=1	0.248361363646178	0.45
A0A0B4J1V0	IGHV3-15	Immunoglobulin heavy variable 3-15 OS=Homo sapiens (Human) OX=9606 GN=IGHV3-15 PE=3 SV=1	0.424419578978844	-0.451
A0A0C4DH25	IGKV3D-20	Immunoglobulin kappa variable 3D-20 OS=Homo sapiens (Human) OX=9606 GN=IGKV3D-20 PE=3 SV=1	0.494437771291419	-0.296
A0A0J9YY99	ENSG00000282150	Ig-like domain-containing protein OS=Homo sapiens (Human) OX=9606 GN=ENSG00000282150 PE=1 SV=1	0.808402044749458	-0.115
A0FGR8	ESYT2	Extended synaptotagmin-2 OS=Homo sapiens (Human) OX=9606 GN=ESYT2 PE=1 SV=1	0.507885645038854	-0.224
A1L4H1	SSC5D	Soluble scavenger receptor cysteine-rich domain-containing protein SSC5D OS=Homo sapiens (Human) OX=9606 GN=SSC5D PE=1 SV=3	0.77714576175572	0.194
A6NMZ7	COL6A6	Collagen alpha-6(VI) chain OS=Homo sapiens (Human) OX=9606 GN=COL6A6 PE=1 SV=2	0.374955719527179	0.481
B9A064	IGLL5	Immunoglobulin lambda-like polypeptide 5 OS=Homo sapiens (Human) OX=9606 GN=IGLL5 PE=2 SV=2	0.166732967934065	-0.47
O00151	PDLIM1	PDZ and LIM domain protein 1 OS=Homo sapiens (Human) OX=9606 GN=PDLIM1 PE=1 SV=4	0.0474285962602884	0.739
O00159	MYO1C	Unconventional myosin-Ic OS=Homo sapiens (Human) OX=9606 GN=MYO1C PE=1 SV=4	0.173841204274664	0.351
O00299	CLIC1	Chloride intracellular channel protein 1 OS=Homo sapiens (Human) OX=9606 GN=CLIC1 PE=1 SV=4	0.221713902262366	-0.45
O00300	TNFRSF11B	Tumor necrosis factor receptor superfamily member 11B OS=Homo sapiens (Human) OX=9606 GN=TNFRSF11B PE=1 SV=3	0.00389363780919762	-1.532
O00339	MATN2	Matrilin-2 OS=Homo sapiens (Human) OX=9606 GN=MATN2 PE=1 SV=4	0.13216387480761	0.451
O00391	QSOX1	Sulfhydryl oxidase 1 OS=Homo sapiens (Human) OX=9606 GN=QSOX1 PE=1 SV=3	0.338575255807453	0.563
O00571	DDX3X	ATP-dependent RNA helicase DDX3X OS=Homo sapiens (Human) OX=9606 GN=DDX3X PE=1 SV=3	0.692479172115017	-0.142
O14498	ISLR	Immunoglobulin superfamily containing leucine-rich repeat protein OS=Homo sapiens (Human) OX=9606 GN=ISLR PE=2 SV=1	0.012922854033923	-1.621
O14905	WNT9B	Protein Wnt-9b OS=Homo sapiens (Human) OX=9606 GN=WNT9B PE=1 SV=3	0.00825282915913869	2.037
O14950	MYL12B; MYL12A	Myosin regulatory light chain 12B OS=Homo sapiens (Human) OX=9606 GN=MYL12B PE=1 SV=2	0.86109591269418	0.052
O15143	ARPC1B	Actin-related protein 2/3 complex subunit 1B OS=Homo sapiens (Human) OX=9606 GN=ARPC1B PE=1 SV=3	0.100763136530524	-0.527
O15145	ARPC3	Actin-related protein 2/3 complex subunit 3 OS=Homo sapiens (Human) OX=9606 GN=ARPC3 PE=1 SV=3	0.171948392867638	-1.147
O15230	LAMA5	Laminin subunit alpha-5 OS=Homo sapiens (Human) OX=9606 GN=LAMA5 PE=1 SV=8	0.169361280253246	0.673
O15335	CHAD	Chondroadherin OS=Homo sapiens (Human) OX=9606 GN=CHAD PE=1 SV=2	0.767963121658696	-0.221
O43175	PHGDH	D-3-phosphoglycerate dehydrogenase OS=Homo sapiens (Human) OX=9606 GN=PHGDH PE=1 SV=4	0.114594930160064	0.767
O43237	DYNC1LI2	Cytoplasmic dynein 1 light intermediate chain 2 OS=Homo sapiens (Human) OX=9606 GN=DYNC1LI2 PE=1 SV=1	0.232427313977544	0.23
O43294	TGFB1I1	Transforming growth factor beta-1-induced transcript 1 protein OS=Homo sapiens (Human) OX=9606 GN=TGFB1I1 PE=1 SV=2	0.146126184957985	0.973
O43301	HSPA12A	Heat shock 70 kDa protein 12A OS=Homo sapiens (Human) OX=9606 GN=HSPA12A PE=1 SV=2	0.0807833546782891	0.556
O43390	HNRNPR	Heterogeneous nuclear ribonucleoprotein R OS=Homo sapiens (Human) OX=9606 GN=HNRNPR PE=1 SV=1	0.447017531768228	0.29
O43488	AKR7A2	Aflatoxin B1 aldehyde reductase member 2 OS=Homo sapiens (Human) OX=9606 GN=AKR7A2 PE=1 SV=3	0.492218882792708	0.209
O43491	EPB41L2	Band 4.1-like protein 2 OS=Homo sapiens (Human) OX=9606 GN=EPB41L2 PE=1 SV=1	0.106680073437432	0.339
O43707	ACTN4	Alpha-actinin-4 OS=Homo sapiens (Human) OX=9606 GN=ACTN4 PE=1 SV=2	0.735027208323109	-0.106
O43854	EDIL3	EGF-like repeat and discoidin I-like domain-containing protein 3 OS=Homo sapiens (Human) OX=9606 GN=EDIL3 PE=1 SV=1	0.885671141475967	0.104
O60504	SORBS3	Vinexin OS=Homo sapiens (Human) OX=9606 GN=SORBS3 PE=1 SV=2	0.24161992107135	0.654
O60687	SRPX2	Sushi repeat-containing protein SRPX2 OS=Homo sapiens (Human) OX=9606 GN=SRPX2 PE=1 SV=1	0.134731501630162	-0.641
O60701	UGDH	UDP-glucose 6-dehydrogenase OS=Homo sapiens (Human) OX=9606 GN=UGDH PE=1 SV=1	0.342338484257426	-0.404
O75083	WDR1	WD repeat-containing protein 1 OS=Homo sapiens (Human) OX=9606 GN=WDR1 PE=1 SV=4	0.130685775904788	-0.788
O75131	CPNE3	Copine-3 OS=Homo sapiens (Human) OX=9606 GN=CPNE3 PE=1 SV=1	0.756430220220864	-0.079
O75339	CILP	Cartilage intermediate layer protein 1 OS=Homo sapiens (Human) OX=9606 GN=CILP PE=1 SV=4	0.648065829117588	-0.211
O75369	FLNB	Filamin-B OS=Homo sapiens (Human) OX=9606 GN=FLNB PE=1 SV=2	0.0520782005944949	0.798
O75462	CRLF1	Cytokine receptor-like factor 1 OS=Homo sapiens (Human) OX=9606 GN=CRLF1 PE=1 SV=1	0.7874288472197	-0.232
O75888	TNFSF13	Tumor necrosis factor ligand superfamily member 13 OS=Homo sapiens (Human) OX=9606 GN=TNFSF13 PE=1 SV=1	0.624714819990454	-0.246
O75900	MMP23B	Matrix metalloproteinase-23 OS=Homo sapiens (Human) OX=9606 GN=MMP23B PE=1 SV=2	0.0249260146205746	1.846
O75915	ARL6IP5	PRA1 family protein 3 OS=Homo sapiens (Human) OX=9606 GN=ARL6IP5 PE=1 SV=1	0.10499737055826	-1.03
O76076	WISP2	CCN family member 5 OS=Homo sapiens (Human) OX=9606 GN=CCN5 PE=1 SV=1	0.27214353999838	0.658
O94832	MYO1D	Unconventional myosin-Id OS=Homo sapiens (Human) OX=9606 GN=MYO1D PE=1 SV=2	0.434075298717792	0.443
O94911	ABCA8	ATP-binding cassette sub-family A member 8 OS=Homo sapiens (Human) OX=9606 GN=ABCA8 PE=1 SV=3	0.282334803779059	-0.348
O94973	AP2A2	AP-2 complex subunit alpha-2 OS=Homo sapiens (Human) OX=9606 GN=AP2A2 PE=1 SV=2	0.82257557769447	0.068
O94979	SEC31A	Protein transport protein Sec31A OS=Homo sapiens (Human) OX=9606 GN=SEC31A PE=1 SV=3	0.963832229568026	0.018
O95084	PRSS23	Serine protease 23 OS=Homo sapiens (Human) OX=9606 GN=PRSS23 PE=1 SV=1	0.5299164918468	0.423
O95336	PGLS	6-phosphogluconolactonase OS=Homo sapiens (Human) OX=9606 GN=PGLS PE=1 SV=2	0.504692439133953	0.414
O95782	AP2A1	AP-2 complex subunit alpha-1 OS=Homo sapiens (Human) OX=9606 GN=AP2A1 PE=1 SV=3	0.51717562028646	-0.231
O95786	DDX58	Antiviral innate immune response receptor RIG-I OS=Homo sapiens (Human) OX=9606 GN=DDX58 PE=1 SV=2	0.431418052448012	-0.501
O95865	DDAH2	N(G).N(G)-dimethylarginine dimethylaminohydrolase 2 OS=Homo sapiens (Human) OX=9606 GN=DDAH2 PE=1 SV=1	0.247763015076424	0.403
O95967	EFEMP2	EGF-containing fibulin-like extracellular matrix protein 2 OS=Homo sapiens (Human) OX=9606 GN=EFEMP2 PE=1 SV=3	0.293860120674009	-0.384
P00325	ADH1B	All-trans-retinol dehydrogenase [NAD(+)] ADH1B OS=Homo sapiens (Human) OX=9606 GN=ADH1B PE=1 SV=2	0.057412935434263	0.862
P00326	ADH1C	Alcohol dehydrogenase 1C OS=Homo sapiens (Human) OX=9606 GN=ADH1C PE=1 SV=2	0.671040318862372	0.516
P00338	LDHA	L-lactate dehydrogenase A chain OS=Homo sapiens (Human) OX=9606 GN=LDHA PE=1 SV=2	0.553786210582353	-0.227
P00387	CYB5R3	NADH-cytochrome b5 reductase 3 OS=Homo sapiens (Human) OX=9606 GN=CYB5R3 PE=1 SV=3	0.814943190984558	-0.074
P00450	CP	Ceruloplasmin OS=Homo sapiens (Human) OX=9606 GN=CP PE=1 SV=1	0.590242946412001	0.149
P00488	F13A1	Coagulation factor XIII A chain OS=Homo sapiens (Human) OX=9606 GN=F13A1 PE=1 SV=4	0.316665449929607	-0.36
P00558	PGK1	Phosphoglycerate kinase 1 OS=Homo sapiens (Human) OX=9606 GN=PGK1 PE=1 SV=3	0.996096577742259	0.002
P00568	AK1	Adenylate kinase isoenzyme 1 OS=Homo sapiens (Human) OX=9606 GN=AK1 PE=1 SV=3	0.624462492023627	0.133
P00734	F2	Prothrombin OS=Homo sapiens (Human) OX=9606 GN=F2 PE=1 SV=2	0.137418340300146	-0.366
P00736	C1R	Complement C1r subcomponent OS=Homo sapiens (Human) OX=9606 GN=C1R PE=1 SV=2	0.649363673379648	-0.184
P00738	HP	Haptoglobin OS=Homo sapiens (Human) OX=9606 GN=HP PE=1 SV=1	0.0305446789971805	1.111
P00740	F9	Coagulation factor IX OS=Homo sapiens (Human) OX=9606 GN=F9 PE=1 SV=2	0.499860265542948	0.244
P00742	F10	Coagulation factor X OS=Homo sapiens (Human) OX=9606 GN=F10 PE=1 SV=2	0.211114352494948	-0.355
P00746	CFD	Complement factor D OS=Homo sapiens (Human) OX=9606 GN=CFD PE=1 SV=5	0.378393230775126	0.278
P00747	PLG	Plasminogen OS=Homo sapiens (Human) OX=9606 GN=PLG PE=1 SV=2	0.26438030349974	-0.343
P00748	F12	Coagulation factor XII OS=Homo sapiens (Human) OX=9606 GN=F12 PE=1 SV=3	0.19978450538383	0.46
P00751	CFB	Complement factor B OS=Homo sapiens (Human) OX=9606 GN=CFB PE=1 SV=2	0.103314112540217	0.452
P01008	SERPINC1	Antithrombin-III OS=Homo sapiens (Human) OX=9606 GN=SERPINC1 PE=1 SV=1	0.555518286707358	-0.097
P01009	SERPINA1	Alpha-1-antitrypsin OS=Homo sapiens (Human) OX=9606 GN=SERPINA1 PE=1 SV=3	0.108590807927355	0.57
P01011	SERPINA3	Alpha-1-antichymotrypsin OS=Homo sapiens (Human) OX=9606 GN=SERPINA3 PE=1 SV=2	0.227897501578599	0.452
P01019	AGT	Angiotensinogen OS=Homo sapiens (Human) OX=9606 GN=AGT PE=1 SV=1	0.014739231498836	1.06
P01023	A2M	Alpha-2-macroglobulin OS=Homo sapiens (Human) OX=9606 GN=A2M PE=1 SV=3	0.865741895205225	0.072
P01024	C3	Complement C3 OS=Homo sapiens (Human) OX=9606 GN=C3 PE=1 SV=2	0.639537903783112	0.119
P01031	C5	Complement C5 OS=Homo sapiens (Human) OX=9606 GN=C5 PE=1 SV=4	0.17325227052298	0.529
P01033	TIMP1	Metalloproteinase inhibitor 1 OS=Homo sapiens (Human) OX=9606 GN=TIMP1 PE=1 SV=1	0.000268850632029126	-1.004
P01042	KNG1	Kininogen-1 OS=Homo sapiens (Human) OX=9606 GN=KNG1 PE=1 SV=2	0.319824912761502	0.195
P01619	IGKV3-20	Immunoglobulin kappa variable 3-20 OS=Homo sapiens (Human) OX=9606 GN=IGKV3-20 PE=1 SV=2	0.424299602342401	-0.333
P01732	CD8A	T-cell surface glycoprotein CD8 alpha chain OS=Homo sapiens (Human) OX=9606 GN=CD8A PE=1 SV=1	0.521572278011029	0.247
P01780	IGHV3-7	Immunoglobulin heavy variable 3-7 OS=Homo sapiens (Human) OX=9606 GN=IGHV3-7 PE=1 SV=2	0.338638662093617	0.503
P01834	IGKC	Immunoglobulin kappa constant OS=Homo sapiens (Human) OX=9606 GN=IGKC PE=1 SV=2	0.954759397703913	0.015
P01857	IGHG1	Immunoglobulin heavy constant gamma 1 OS=Homo sapiens (Human) OX=9606 GN=IGHG1 PE=1 SV=1	0.417733291515216	-0.266
P01859	IGHG2	Immunoglobulin heavy constant gamma 2 OS=Homo sapiens (Human) OX=9606 GN=IGHG2 PE=1 SV=2	0.966417675009061	0.02
P01860	IGHG3	Immunoglobulin heavy constant gamma 3 OS=Homo sapiens (Human) OX=9606 GN=IGHG3 PE=1 SV=2	0.308837779014982	-0.522
P01861	IGHG4	Immunoglobulin heavy constant gamma 4 OS=Homo sapiens (Human) OX=9606 GN=IGHG4 PE=1 SV=1	0.196572011942743	-0.396
P01871	IGHM	Immunoglobulin heavy constant mu OS=Homo sapiens (Human) OX=9606 GN=IGHM PE=1 SV=4	0.53590450508226	-0.228
P01876	IGHA1	Immunoglobulin heavy constant alpha 1 OS=Homo sapiens (Human) OX=9606 GN=IGHA1 PE=1 SV=2	0.790767969196167	0.112
P01877	IGHA2	Immunoglobulin heavy constant alpha 2 OS=Homo sapiens (Human) OX=9606 GN=IGHA2 PE=1 SV=4	0.0275337189446241	1.343
P01880	IGHD	Immunoglobulin heavy constant delta OS=Homo sapiens (Human) OX=9606 GN=IGHD PE=1 SV=3	0.12315427184211	-1.274
P02042	HBD	Hemoglobin subunit delta OS=Homo sapiens (Human) OX=9606 GN=HBD PE=1 SV=2	0.912060802053318	0.081
P02452	COL1A1	Collagen alpha-1(I) chain OS=Homo sapiens (Human) OX=9606 GN=COL1A1 PE=1 SV=5	0.608546560611644	-0.246
P02458	COL2A1	Collagen alpha-1(II) chain OS=Homo sapiens (Human) OX=9606 GN=COL2A1 PE=1 SV=3	0.800290165123579	-0.21
P02461	COL3A1	Collagen alpha-1(III) chain OS=Homo sapiens (Human) OX=9606 GN=COL3A1 PE=1 SV=4	0.139824733788197	-0.674
P02462	COL4A1	Collagen alpha-1(IV) chain OS=Homo sapiens (Human) OX=9606 GN=COL4A1 PE=1 SV=4	0.792182735742131	0.13
P02511	CRYAB	Alpha-crystallin B chain OS=Homo sapiens (Human) OX=9606 GN=CRYAB PE=1 SV=2	0.768677132634414	-0.165
P02533	KRT14	Keratin. type I cytoskeletal 14 OS=Homo sapiens (Human) OX=9606 GN=KRT14 PE=1 SV=4	0.924441219809989	0.06
P02545	LMNA	Prelamin-A/C OS=Homo sapiens (Human) OX=9606 GN=LMNA PE=1 SV=1	0.372611902527923	0.322
P02647	APOA1	Apolipoprotein A-I OS=Homo sapiens (Human) OX=9606 GN=APOA1 PE=1 SV=1	0.243355984193667	-0.514
P02649	APOE	Apolipoprotein E OS=Homo sapiens (Human) OX=9606 GN=APOE PE=1 SV=1	0.0983019332130677	1.262
P02671	FGA	Fibrinogen alpha chain OS=Homo sapiens (Human) OX=9606 GN=FGA PE=1 SV=2	0.266107071402603	0.478
P02675	FGB	Fibrinogen beta chain OS=Homo sapiens (Human) OX=9606 GN=FGB PE=1 SV=2	0.366319904881985	0.358
P02679	FGG	Fibrinogen gamma chain OS=Homo sapiens (Human) OX=9606 GN=FGG PE=1 SV=3	0.559623080180721	0.243
P02730	SLC4A1	Band 3 anion transport protein OS=Homo sapiens (Human) OX=9606 GN=SLC4A1 PE=1 SV=3	0.278533699029145	-0.96
P02743	APCS	Serum amyloid P-component OS=Homo sapiens (Human) OX=9606 GN=APCS PE=1 SV=2	0.686390765044278	0.19
P02745	C1QA	Complement C1q subcomponent subunit A OS=Homo sapiens (Human) OX=9606 GN=C1QA PE=1 SV=2	0.32988773561334	0.395
P02746	C1QB	Complement C1q subcomponent subunit B OS=Homo sapiens (Human) OX=9606 GN=C1QB PE=1 SV=3	0.202656725832932	0.503
P02747	C1QC	Complement C1q subcomponent subunit C OS=Homo sapiens (Human) OX=9606 GN=C1QC PE=1 SV=3	0.228456116804466	0.584
P02748	C9	Complement component C9 OS=Homo sapiens (Human) OX=9606 GN=C9 PE=1 SV=2	0.942500949200716	0.034
P02749	APOH	Beta-2-glycoprotein 1 OS=Homo sapiens (Human) OX=9606 GN=APOH PE=1 SV=3	0.650969857117702	0.155
P02751	FN1	Fibronectin OS=Homo sapiens (Human) OX=9606 GN=FN1 PE=1 SV=5	0.0330514102680561	-1.107
P02753	RBP4	Retinol-binding protein 4 OS=Homo sapiens (Human) OX=9606 GN=RBP4 PE=1 SV=3	0.786732574448859	0.105
P02760	AMBP	Protein AMBP OS=Homo sapiens (Human) OX=9606 GN=AMBP PE=1 SV=1	0.907106579985667	0.045
P02765	AHSG	Alpha-2-HS-glycoprotein OS=Homo sapiens (Human) OX=9606 GN=AHSG PE=1 SV=2	0.16915083623891	-0.359
P02766	TTR	Transthyretin OS=Homo sapiens (Human) OX=9606 GN=TTR PE=1 SV=1	0.486967945824255	-0.289
P02768	ALB	Serum albumin OS=Homo sapiens (Human) OX=9606 GN=ALB PE=1 SV=2	0.900518949752739	0.047
P02774	GC	Vitamin D-binding protein OS=Homo sapiens (Human) OX=9606 GN=GC PE=1 SV=2	0.364199998909877	0.429
P02787	TF	Serotransferrin OS=Homo sapiens (Human) OX=9606 GN=TF PE=1 SV=3	0.96420166683078	-0.021
P02788	LTF	Lactotransferrin OS=Homo sapiens (Human) OX=9606 GN=LTF PE=1 SV=6	0.951570572380071	0.023
P02790	HPX	Hemopexin OS=Homo sapiens (Human) OX=9606 GN=HPX PE=1 SV=2	0.194053828097068	0.515
P02792	FTL	Ferritin light chain OS=Homo sapiens (Human) OX=9606 GN=FTL PE=1 SV=2	0.0018419734029844	-1.723
P02794	FTH1	Ferritin heavy chain OS=Homo sapiens (Human) OX=9606 GN=FTH1 PE=1 SV=2	0.849676323659227	-0.107
P03950	ANG	Angiogenin OS=Homo sapiens (Human) OX=9606 GN=ANG PE=1 SV=1	0.182154814197669	0.73
P03952	KLKB1	Plasma kallikrein OS=Homo sapiens (Human) OX=9606 GN=KLKB1 PE=1 SV=1	0.827173137991691	0.063
P03973	SLPI	Antileukoproteinase OS=Homo sapiens (Human) OX=9606 GN=SLPI PE=1 SV=2	0.00534117570501762	2.206
P04003	C4BPA	C4b-binding protein alpha chain OS=Homo sapiens (Human) OX=9606 GN=C4BPA PE=1 SV=2	0.988729803944214	-0.01
P04004	VTN	Vitronectin OS=Homo sapiens (Human) OX=9606 GN=VTN PE=1 SV=1	0.535940353356617	0.304
P04075	ALDOA	Fructose-bisphosphate aldolase A OS=Homo sapiens (Human) OX=9606 GN=ALDOA PE=1 SV=2	0.200537495492803	-0.423
P04083	ANXA1	Annexin A1 OS=Homo sapiens (Human) OX=9606 GN=ANXA1 PE=1 SV=2	0.484962867326037	-0.129
P04114	APOB	Apolipoprotein B-100 OS=Homo sapiens (Human) OX=9606 GN=APOB PE=1 SV=2	0.794764179662241	0.072
P04196	HRG	Histidine-rich glycoprotein OS=Homo sapiens (Human) OX=9606 GN=HRG PE=1 SV=1	0.234594538566531	-0.32
P04217	A1BG	Alpha-1B-glycoprotein OS=Homo sapiens (Human) OX=9606 GN=A1BG PE=1 SV=4	0.41866616810241	0.349
P04264	KRT1	Keratin. type II cytoskeletal 1 OS=Homo sapiens (Human) OX=9606 GN=KRT1 PE=1 SV=6	0.899702751149151	0.063
P04275	VWF	von Willebrand factor OS=Homo sapiens (Human) OX=9606 GN=VWF PE=1 SV=4	0.590877717759607	0.222
P04278	SHBG	Sex hormone-binding globulin OS=Homo sapiens (Human) OX=9606 GN=SHBG PE=1 SV=2	0.510436361261257	-0.24
P04406	GAPDH	Glyceraldehyde-3-phosphate dehydrogenase OS=Homo sapiens (Human) OX=9606 GN=GAPDH PE=1 SV=3	0.0095504663645558	-0.662
P04439	HLA-A	HLA class I histocompatibility antigen. A alpha chain OS=Homo sapiens (Human) OX=9606 GN=HLA-A PE=1 SV=2	0.79413045903421	0.13
P04632	CAPNS1	Calpain small subunit 1 OS=Homo sapiens (Human) OX=9606 GN=CAPNS1 PE=1 SV=1	0.295388837262698	-0.305
P04792	HSPB1	Heat shock protein beta-1 OS=Homo sapiens (Human) OX=9606 GN=HSPB1 PE=1 SV=2	0.353741336628328	0.251
P04899	GNAI2	Guanine nucleotide-binding protein G(i) subunit alpha-2 OS=Homo sapiens (Human) OX=9606 GN=GNAI2 PE=1 SV=3	0.00741449444076283	-0.475
P05023	ATP1A1	Sodium/potassium-transporting ATPase subunit alpha-1 OS=Homo sapiens (Human) OX=9606 GN=ATP1A1 PE=1 SV=1	0.214746435875781	-0.446
P05154	SERPINA5	Plasma serine protease inhibitor OS=Homo sapiens (Human) OX=9606 GN=SERPINA5 PE=1 SV=3	0.229797445553898	0.316
P05155	SERPING1	Plasma protease C1 inhibitor OS=Homo sapiens (Human) OX=9606 GN=SERPING1 PE=1 SV=2	0.265764966921183	0.503
P05156	CFI	Complement factor I OS=Homo sapiens (Human) OX=9606 GN=CFI PE=1 SV=2	0.423269457230188	0.374
P05164	MPO	Myeloperoxidase OS=Homo sapiens (Human) OX=9606 GN=MPO PE=1 SV=1	0.264476685015311	-0.941
P05388	RPLP0	60S acidic ribosomal protein P0 OS=Homo sapiens (Human) OX=9606 GN=RPLP0 PE=1 SV=1	0.057274926042022	0.333
P05452	CLEC3B	Tetranectin OS=Homo sapiens (Human) OX=9606 GN=CLEC3B PE=1 SV=3	0.289595729470997	-0.369
P05546	SERPIND1	Heparin cofactor 2 OS=Homo sapiens (Human) OX=9606 GN=SERPIND1 PE=1 SV=3	0.199848325163482	0.514
P05997	COL5A2	Collagen alpha-2(V) chain OS=Homo sapiens (Human) OX=9606 GN=COL5A2 PE=1 SV=3	0.189845373113499	-0.862
P06331	LOC100289944; IGHV4-34	Immunoglobulin heavy variable 4-34 OS=Homo sapiens (Human) OX=9606 GN=IGHV4-34 PE=1 SV=2	0.99171639349416	0.004
P06396	GSN	Gelsolin OS=Homo sapiens (Human) OX=9606 GN=GSN PE=1 SV=1	0.806579333487768	-0.079
P06681	C2	Complement C2 OS=Homo sapiens (Human) OX=9606 GN=C2 PE=1 SV=2	0.436018457320259	0.246
P06727	APOA4	Apolipoprotein A-IV OS=Homo sapiens (Human) OX=9606 GN=APOA4 PE=1 SV=3	0.0843924486071565	-1.054
P06733	ENO1	Alpha-enolase OS=Homo sapiens (Human) OX=9606 GN=ENO1 PE=1 SV=2	0.2255566290228	-0.417
P06744	GPI	Glucose-6-phosphate isomerase OS=Homo sapiens (Human) OX=9606 GN=GPI PE=1 SV=4	0.733984713310494	-0.189
P06748	NPM1	Nucleophosmin OS=Homo sapiens (Human) OX=9606 GN=NPM1 PE=1 SV=2	0.916896664902969	0.039
P06756	ITGAV	Integrin alpha-V OS=Homo sapiens (Human) OX=9606 GN=ITGAV PE=1 SV=2	0.00282059727866566	-2.045
P07093	SERPINE2	Glia-derived nexin OS=Homo sapiens (Human) OX=9606 GN=SERPINE2 PE=1 SV=1	0.83040839414035	0.112
P07195	LDHB	L-lactate dehydrogenase B chain OS=Homo sapiens (Human) OX=9606 GN=LDHB PE=1 SV=2	0.384502699975668	0.438
P07203	GPX1	Glutathione peroxidase 1 OS=Homo sapiens (Human) OX=9606 GN=GPX1 PE=1 SV=4	0.28571482610681	0.308
P07225	PROS1	Vitamin K-dependent protein S OS=Homo sapiens (Human) OX=9606 GN=PROS1 PE=1 SV=1	0.298076064845704	0.441
P07237	P4HB	Protein disulfide-isomerase OS=Homo sapiens (Human) OX=9606 GN=P4HB PE=1 SV=3	0.829649836334351	-0.113
P07339	CTSD	Cathepsin D OS=Homo sapiens (Human) OX=9606 GN=CTSD PE=1 SV=1	0.0104530885626013	1.201
P07355	ANXA2	Annexin A2 OS=Homo sapiens (Human) OX=9606 GN=ANXA2 PE=1 SV=2	0.891353525747359	0.014
P07357	C8A	Complement component C8 alpha chain OS=Homo sapiens (Human) OX=9606 GN=C8A PE=1 SV=2	0.0607766139429257	0.584
P07358	C8B	Complement component C8 beta chain OS=Homo sapiens (Human) OX=9606 GN=C8B PE=1 SV=3	0.111954374427304	0.494
P07360	C8G	Complement component C8 gamma chain OS=Homo sapiens (Human) OX=9606 GN=C8G PE=1 SV=3	0.204698256264878	0.484
P07384	CAPN1	Calpain-1 catalytic subunit OS=Homo sapiens (Human) OX=9606 GN=CAPN1 PE=1 SV=1	0.986870820425896	0.006
P07437	TUBB	Tubulin beta chain OS=Homo sapiens (Human) OX=9606 GN=TUBB PE=1 SV=2	0.432930423725795	-0.229
P07477	PRSS1	Trypsin-1 OS=Homo sapiens (Human) OX=9606 GN=PRSS1 PE=1 SV=1	0.0486023139343777	-0.683
P07585	DCN	Decorin OS=Homo sapiens (Human) OX=9606 GN=DCN PE=1 SV=1	0.097964057508574	-0.557
P07737	PFN1	Profilin-1 OS=Homo sapiens (Human) OX=9606 GN=PFN1 PE=1 SV=2	0.56778771022467	-0.221
P07741	APRT	Adenine phosphoribosyltransferase OS=Homo sapiens (Human) OX=9606 GN=APRT PE=1 SV=2	0.943499043873633	-0.045
P07858	CTSB	Cathepsin B OS=Homo sapiens (Human) OX=9606 GN=CTSB PE=1 SV=3	0.876279228885656	-0.102
P07900	HSP90AA1	Heat shock protein HSP 90-alpha OS=Homo sapiens (Human) OX=9606 GN=HSP90AA1 PE=1 SV=5	0.167239307230786	0.416
P07910	HNRNPC	Heterogeneous nuclear ribonucleoproteins C1/C2 OS=Homo sapiens (Human) OX=9606 GN=HNRNPC PE=1 SV=4	0.609004745081303	0.208
P07942	LAMB1	Laminin subunit beta-1 OS=Homo sapiens (Human) OX=9606 GN=LAMB1 PE=1 SV=2	0.857450532977358	-0.075
P07996	THBS1	Thrombospondin-1 OS=Homo sapiens (Human) OX=9606 GN=THBS1 PE=1 SV=2	0.0672384235076418	-0.75
P08123	COL1A2	Collagen alpha-2(I) chain OS=Homo sapiens (Human) OX=9606 GN=COL1A2 PE=1 SV=7	0.222036297985775	-0.559
P08133	ANXA6	Annexin A6 OS=Homo sapiens (Human) OX=9606 GN=ANXA6 PE=1 SV=3	0.912226761801007	0.03
P08134	RHOC	Rho-related GTP-binding protein RhoC OS=Homo sapiens (Human) OX=9606 GN=RHOC PE=1 SV=1	0.00195308722601582	-0.758
P08174	CD55	Complement decay-accelerating factor OS=Homo sapiens (Human) OX=9606 GN=CD55 PE=1 SV=4	0.66003166169379	-0.179
P08238	HSP90AB1	Heat shock protein HSP 90-beta OS=Homo sapiens (Human) OX=9606 GN=HSP90AB1 PE=1 SV=4	0.287286801279576	0.264
P08253	MMP2	72 kDa type IV collagenase OS=Homo sapiens (Human) OX=9606 GN=MMP2 PE=1 SV=2	0.0934706320741433	-0.699
P08294	SOD3	Extracellular superoxide dismutase [Cu-Zn] OS=Homo sapiens (Human) OX=9606 GN=SOD3 PE=1 SV=2	0.231672568195087	-0.429
P08311	CTSG	Cathepsin G OS=Homo sapiens (Human) OX=9606 GN=CTSG PE=1 SV=2	0.52875254056421	-0.447
P08493	MGP	Matrix Gla protein OS=Homo sapiens (Human) OX=9606 GN=MGP PE=1 SV=2	0.90646483397622	-0.082
P08567	PLEK	Pleckstrin OS=Homo sapiens (Human) OX=9606 GN=PLEK PE=1 SV=3	0.52922280666854	-0.448
P08571	CD14	Monocyte differentiation antigen CD14 OS=Homo sapiens (Human) OX=9606 GN=CD14 PE=1 SV=2	0.596328037333527	-0.234
P08572	COL4A2	Collagen alpha-2(IV) chain OS=Homo sapiens (Human) OX=9606 GN=COL4A2 PE=1 SV=4	0.24381469376197	0.609
P08603	CFH	Complement factor H OS=Homo sapiens (Human) OX=9606 GN=CFH PE=1 SV=4	0.542874451266033	0.16
P08670	VIM	Vimentin OS=Homo sapiens (Human) OX=9606 GN=VIM PE=1 SV=4	0.0366905329564674	0.386
P08697	SERPINF2	Alpha-2-antiplasmin OS=Homo sapiens (Human) OX=9606 GN=SERPINF2 PE=1 SV=3	0.425834720618057	-0.207
P08758	ANXA5	Annexin A5 OS=Homo sapiens (Human) OX=9606 GN=ANXA5 PE=1 SV=2	0.546726971284546	-0.232
P09211	GSTP1	Glutathione S-transferase P OS=Homo sapiens (Human) OX=9606 GN=GSTP1 PE=1 SV=2	0.81677921462243	0.153
P09382	LGALS1	Galectin-1 OS=Homo sapiens (Human) OX=9606 GN=LGALS1 PE=1 SV=2	0.630047148762338	0.13
P09429	HMGB1	High mobility group protein B1 OS=Homo sapiens (Human) OX=9606 GN=HMGB1 PE=1 SV=3	0.612372105802487	-0.217
P09525	ANXA4	Annexin A4 OS=Homo sapiens (Human) OX=9606 GN=ANXA4 PE=1 SV=4	0.916819183550037	-0.036
P09543	CNP	2'.3'-cyclic-nucleotide 3'-phosphodiesterase OS=Homo sapiens (Human) OX=9606 GN=CNP PE=1 SV=2	0.078809144558454	-0.827
P09651	HNRNPA1	Heterogeneous nuclear ribonucleoprotein A1 OS=Homo sapiens (Human) OX=9606 GN=HNRNPA1 PE=1 SV=5	0.871409832911813	0.049
P09871	C1S	Complement C1s subcomponent OS=Homo sapiens (Human) OX=9606 GN=C1S PE=1 SV=1	0.663588651297643	-0.161
P09936	UCHL1	Ubiquitin carboxyl-terminal hydrolase isozyme L1 OS=Homo sapiens (Human) OX=9606 GN=UCHL1 PE=1 SV=2	0.297432108401652	0.646
P0C0L4	C4A; C4B	Complement C4-A OS=Homo sapiens (Human) OX=9606 GN=C4A PE=1 SV=2	0.202675842144462	0.419
P0C0L5	C4B; C4B	Complement C4-B OS=Homo sapiens (Human) OX=9606 GN=C4B_2 PE=1 SV=2	0.0222292873111687	-0.882
P0DMV8	HSPA1B; HSPA1A	Heat shock 70 kDa protein 1A OS=Homo sapiens (Human) OX=9606 GN=HSPA1A PE=1 SV=1	0.146166906854808	0.376
P0DOY3	IGLC3	Immunoglobulin lambda constant 3 OS=Homo sapiens (Human) OX=9606 GN=IGLC3 PE=1 SV=1	0.480145831698891	-0.321
P10301	RRAS	Ras-related protein R-Ras OS=Homo sapiens (Human) OX=9606 GN=RRAS PE=1 SV=1	0.000279643108881783	-1.132
P10412	HIST1H1E	Histone H1.4 OS=Homo sapiens (Human) OX=9606 GN=H1-4 PE=1 SV=2	0.160065418549716	0.774
P10599	TXN	Thioredoxin OS=Homo sapiens (Human) OX=9606 GN=TXN PE=1 SV=3	0.764636871056561	0.135
P10643	C7	Complement component C7 OS=Homo sapiens (Human) OX=9606 GN=C7 PE=1 SV=2	0.0814589931453873	0.497
P10768	ESD	S-formylglutathione hydrolase OS=Homo sapiens (Human) OX=9606 GN=ESD PE=1 SV=2	0.543268855141763	-0.308
P10809	HSPD1	60 kDa heat shock protein. mitochondrial OS=Homo sapiens (Human) OX=9606 GN=HSPD1 PE=1 SV=2	0.459477526644392	-0.714
P10909	CLU	Clusterin OS=Homo sapiens (Human) OX=9606 GN=CLU PE=1 SV=1	0.866454536117627	0.075
P10915	HAPLN1	Hyaluronan and proteoglycan link protein 1 OS=Homo sapiens (Human) OX=9606 GN=HAPLN1 PE=2 SV=2	0.401318108746253	0.463
P11021	HSPA5	Endoplasmic reticulum chaperone BiP OS=Homo sapiens (Human) OX=9606 GN=HSPA5 PE=1 SV=2	0.112043258458498	0.41
P11047	LAMC1	Laminin subunit gamma-1 OS=Homo sapiens (Human) OX=9606 GN=LAMC1 PE=1 SV=3	0.698585173389261	0.203
P11142	HSPA8	Heat shock cognate 71 kDa protein OS=Homo sapiens (Human) OX=9606 GN=HSPA8 PE=1 SV=1	0.758984833086598	0.083
P11216	PYGB	Glycogen phosphorylase. brain form OS=Homo sapiens (Human) OX=9606 GN=PYGB PE=1 SV=5	0.513392107450758	0.336
P11413	G6PD	Glucose-6-phosphate 1-dehydrogenase OS=Homo sapiens (Human) OX=9606 GN=G6PD PE=1 SV=4	0.944109731047669	-0.025
P11766	ADH5	Alcohol dehydrogenase class-3 OS=Homo sapiens (Human) OX=9606 GN=ADH5 PE=1 SV=4	0.930779724695615	-0.052
P12109	COL6A1	Collagen alpha-1(VI) chain OS=Homo sapiens (Human) OX=9606 GN=COL6A1 PE=1 SV=3	0.0316024968887181	-0.693
P12110	COL6A2	Collagen alpha-2(VI) chain OS=Homo sapiens (Human) OX=9606 GN=COL6A2 PE=1 SV=4	0.0124668040414324	-0.714
P12111	COL6A3	Collagen alpha-3(VI) chain OS=Homo sapiens (Human) OX=9606 GN=COL6A3 PE=1 SV=5	0.156219438543839	-0.43
P12429	ANXA3	Annexin A3 OS=Homo sapiens (Human) OX=9606 GN=ANXA3 PE=1 SV=3	0.000237945627474	3.121
P12814	ACTN1	Alpha-actinin-1 OS=Homo sapiens (Human) OX=9606 GN=ACTN1 PE=1 SV=2	0.955142063339835	-0.018
P12956	XRCC6	X-ray repair cross-complementing protein 6 OS=Homo sapiens (Human) OX=9606 GN=XRCC6 PE=1 SV=2	0.018781517137198	0.897
P13010	XRCC5	X-ray repair cross-complementing protein 5 OS=Homo sapiens (Human) OX=9606 GN=XRCC5 PE=1 SV=3	0.0203845608044395	0.683
P13489	RNH1	Ribonuclease inhibitor OS=Homo sapiens (Human) OX=9606 GN=RNH1 PE=1 SV=2	0.484635263570185	0.247
P13611	VCAN	Versican core protein OS=Homo sapiens (Human) OX=9606 GN=VCAN PE=1 SV=3	0.59273511248827	-0.137
P13639	EEF2	Elongation factor 2 OS=Homo sapiens (Human) OX=9606 GN=EEF2 PE=1 SV=4	0.0978792217304318	-0.241
P13645	KRT10	Keratin. type I cytoskeletal 10 OS=Homo sapiens (Human) OX=9606 GN=KRT10 PE=1 SV=6	0.96145769923356	0.026
P13667	PDIA4	Protein disulfide-isomerase A4 OS=Homo sapiens (Human) OX=9606 GN=PDIA4 PE=1 SV=2	0.690163430897013	0.223
P13671	C6	Complement component C6 OS=Homo sapiens (Human) OX=9606 GN=C6 PE=1 SV=3	0.0774201428958535	0.755
P13727	PRG2	Bone marrow proteoglycan OS=Homo sapiens (Human) OX=9606 GN=PRG2 PE=1 SV=2	0.78624324990658	0.151
P13796	LCP1	Plastin-2 OS=Homo sapiens (Human) OX=9606 GN=LCP1 PE=1 SV=6	0.180090968149493	-0.688
P13797	PLS3	Plastin-3 OS=Homo sapiens (Human) OX=9606 GN=PLS3 PE=1 SV=4	0.260618738423238	-0.269
P14136	GFAP	Glial fibrillary acidic protein OS=Homo sapiens (Human) OX=9606 GN=GFAP PE=1 SV=1	0.959464614404589	0.034
P14543	NID1	Nidogen-1 OS=Homo sapiens (Human) OX=9606 GN=NID1 PE=1 SV=3	0.694753535483168	-0.227
P14550	AKR1A1	Aldo-keto reductase family 1 member A1 OS=Homo sapiens (Human) OX=9606 GN=AKR1A1 PE=1 SV=3	0.500316644880617	0.336
P14555	PLA2G2A	Phospholipase A2. membrane associated OS=Homo sapiens (Human) OX=9606 GN=PLA2G2A PE=1 SV=2	0.507195102947475	0.397
P14618	PKM	Pyruvate kinase PKM OS=Homo sapiens (Human) OX=9606 GN=PKM PE=1 SV=4	0.00305900699137479	-0.875
P14625	HSP90B1	Endoplasmin OS=Homo sapiens (Human) OX=9606 GN=HSP90B1 PE=1 SV=1	0.323461064649403	-0.524
P14866	HNRNPL	Heterogeneous nuclear ribonucleoprotein L OS=Homo sapiens (Human) OX=9606 GN=HNRNPL PE=1 SV=2	0.697695524419114	0.117
P14868	DARS	Aspartate--tRNA ligase. cytoplasmic OS=Homo sapiens (Human) OX=9606 GN=DARS1 PE=1 SV=2	0.492976319892853	-0.315
P15144	ANPEP	Aminopeptidase N OS=Homo sapiens (Human) OX=9606 GN=ANPEP PE=1 SV=4	0.145744507555992	-0.903
P15502	ELN	Elastin OS=Homo sapiens (Human) OX=9606 GN=ELN PE=1 SV=4	0.0404421563301615	1.188
P16112	ACAN	Aggrecan core protein OS=Homo sapiens (Human) OX=9606 GN=ACAN PE=1 SV=3	0.0205911951846696	-1.208
P16152	CBR1; SETD4	Carbonyl reductase [NADPH] 1 OS=Homo sapiens (Human) OX=9606 GN=CBR1 PE=1 SV=3	0.166989414245511	0.544
P17655	CAPN2	Calpain-2 catalytic subunit OS=Homo sapiens (Human) OX=9606 GN=CAPN2 PE=1 SV=6	0.978883247905119	0.005
P17661	DES	Desmin OS=Homo sapiens (Human) OX=9606 GN=DES PE=1 SV=3	0.63868226736496	-0.14
P17858	PFKL	ATP-dependent 6-phosphofructokinase. liver type OS=Homo sapiens (Human) OX=9606 GN=PFKL PE=1 SV=6	0.0679497641054161	-0.469
P17936	IGFBP3	Insulin-like growth factor-binding protein 3 OS=Homo sapiens (Human) OX=9606 GN=IGFBP3 PE=1 SV=2	0.735225445837979	0.142
P17987	TCP1	T-complex protein 1 subunit alpha OS=Homo sapiens (Human) OX=9606 GN=TCP1 PE=1 SV=1	0.729041904876255	0.161
P18124	RPL7	60S ribosomal protein L7 OS=Homo sapiens (Human) OX=9606 GN=RPL7 PE=1 SV=1	0.506228948087491	0.226
P18206	VCL	Vinculin OS=Homo sapiens (Human) OX=9606 GN=VCL PE=1 SV=4	0.356063778401346	0.271
P18428	LBP	Lipopolysaccharide-binding protein OS=Homo sapiens (Human) OX=9606 GN=LBP PE=1 SV=3	0.719530767091143	-0.114
P18669	PGAM1; LOC643576	Phosphoglycerate mutase 1 OS=Homo sapiens (Human) OX=9606 GN=PGAM1 PE=1 SV=2	0.2585717585882	-0.5
P19338	NCL	Nucleolin OS=Homo sapiens (Human) OX=9606 GN=NCL PE=1 SV=3	0.147173949105037	-0.964
P19823	ITIH2	Inter-alpha-trypsin inhibitor heavy chain H2 OS=Homo sapiens (Human) OX=9606 GN=ITIH2 PE=1 SV=2	0.144640822262814	-0.333
P19827	ITIH1	Inter-alpha-trypsin inhibitor heavy chain H1 OS=Homo sapiens (Human) OX=9606 GN=ITIH1 PE=1 SV=3	0.138506406518311	-0.512
P19971	TYMP; SCO2	Thymidine phosphorylase OS=Homo sapiens (Human) OX=9606 GN=TYMP PE=1 SV=2	0.694029081490312	0.275
P20073	ANXA7	Annexin A7 OS=Homo sapiens (Human) OX=9606 GN=ANXA7 PE=1 SV=3	0.618793777169374	-0.157
P20591	MX1	Interferon-induced GTP-binding protein Mx1 OS=Homo sapiens (Human) OX=9606 GN=MX1 PE=1 SV=4	0.280923751806989	0.768
P20774	OGN	Mimecan OS=Homo sapiens (Human) OX=9606 GN=OGN PE=1 SV=1	0.132480230577736	-0.484
P20851	C4BPB	C4b-binding protein beta chain OS=Homo sapiens (Human) OX=9606 GN=C4BPB PE=1 SV=1	0.584457617524051	-0.419
P20908	COL5A1	Collagen alpha-1(V) chain OS=Homo sapiens (Human) OX=9606 GN=COL5A1 PE=1 SV=3	0.384736663190981	-0.485
P21291	CSRP1	Cysteine and glycine-rich protein 1 OS=Homo sapiens (Human) OX=9606 GN=CSRP1 PE=1 SV=3	0.143886061418172	0.519
P21333	FLNA	Filamin-A OS=Homo sapiens (Human) OX=9606 GN=FLNA PE=1 SV=4	0.376859922486959	0.294
P21810	BGN	Biglycan OS=Homo sapiens (Human) OX=9606 GN=BGN PE=1 SV=2	0.557187719944193	-0.167
P21926	CD9	CD9 antigen OS=Homo sapiens (Human) OX=9606 GN=CD9 PE=1 SV=4	0.0161009175678604	-1.26
P21964	COMT	Catechol O-methyltransferase OS=Homo sapiens (Human) OX=9606 GN=COMT PE=1 SV=2	0.206383470364853	-0.545
P21980	TGM2	Protein-glutamine gamma-glutamyltransferase 2 OS=Homo sapiens (Human) OX=9606 GN=TGM2 PE=1 SV=2	0.233156393083599	-0.51
P22105	TNXB	Tenascin-X OS=Homo sapiens (Human) OX=9606 GN=TNXB PE=1 SV=5	0.63391588878457	-0.171
P22314	UBA1	Ubiquitin-like modifier-activating enzyme 1 OS=Homo sapiens (Human) OX=9606 GN=UBA1 PE=1 SV=3	0.387493699314888	0.217
P22352	GPX3	Glutathione peroxidase 3 OS=Homo sapiens (Human) OX=9606 GN=GPX3 PE=1 SV=2	0.011293493300554	-0.63
P22626	HNRNPA2B1	Heterogeneous nuclear ribonucleoproteins A2/B1 OS=Homo sapiens (Human) OX=9606 GN=HNRNPA2B1 PE=1 SV=2	0.00232711909941995	0.988
P23142	FBLN1	Fibulin-1 OS=Homo sapiens (Human) OX=9606 GN=FBLN1 PE=1 SV=4	0.0116185014232402	-0.869
P23246	SFPQ	Splicing factor. proline- and glutamine-rich OS=Homo sapiens (Human) OX=9606 GN=SFPQ PE=1 SV=2	0.883960888796396	-0.047
P23284	PPIB	Peptidyl-prolyl cis-trans isomerase B OS=Homo sapiens (Human) OX=9606 GN=PPIB PE=1 SV=2	0.162606762918269	-0.573
P23381	WARS	Tryptophan--tRNA ligase. cytoplasmic OS=Homo sapiens (Human) OX=9606 GN=WARS1 PE=1 SV=2	0.956339565557719	-0.03
P23396	RPS3	40S ribosomal protein S3 OS=Homo sapiens (Human) OX=9606 GN=RPS3 PE=1 SV=2	0.735335397662002	0.089
P23528	CFL1	Cofilin-1 OS=Homo sapiens (Human) OX=9606 GN=CFL1 PE=1 SV=3	0.359606741923309	-0.258
P23634	ATP2B4	Plasma membrane calcium-transporting ATPase 4 OS=Homo sapiens (Human) OX=9606 GN=ATP2B4 PE=1 SV=2	0.00525776133111152	-0.925
P24043	LAMA2	Laminin subunit alpha-2 OS=Homo sapiens (Human) OX=9606 GN=LAMA2 PE=1 SV=4	0.980611050144319	0.015
P24534	EEF1B2	Elongation factor 1-beta OS=Homo sapiens (Human) OX=9606 GN=EEF1B2 PE=1 SV=3	0.71052131252904	-0.182
P24593	IGFBP5	Insulin-like growth factor-binding protein 5 OS=Homo sapiens (Human) OX=9606 GN=IGFBP5 PE=1 SV=1	0.117127494473283	0.868
P24821	TNC	Tenascin OS=Homo sapiens (Human) OX=9606 GN=TNC PE=1 SV=3	0.141372473842609	-0.875
P24844	MYL9	Myosin regulatory light polypeptide 9 OS=Homo sapiens (Human) OX=9606 GN=MYL9 PE=1 SV=4	0.743954032962906	0.143
P25067	COL8A2	Collagen alpha-2(VIII) chain OS=Homo sapiens (Human) OX=9606 GN=COL8A2 PE=1 SV=2	0.850660272295856	-0.085
P25325	MPST	3-mercaptopyruvate sulfurtransferase OS=Homo sapiens (Human) OX=9606 GN=MPST PE=1 SV=3	0.187781969915474	-1.064
P25705	ATP5A1	ATP synthase subunit alpha. mitochondrial OS=Homo sapiens (Human) OX=9606 GN=ATP5F1A PE=1 SV=1	0.383854507059134	0.478
P25940	COL5A3	Collagen alpha-3(V) chain OS=Homo sapiens (Human) OX=9606 GN=COL5A3 PE=1 SV=3	0.805738971351227	-0.127
P26022	PTX3	Pentraxin-related protein PTX3 OS=Homo sapiens (Human) OX=9606 GN=PTX3 PE=1 SV=3	0.444174406639511	0.426
P26038	MSN	Moesin OS=Homo sapiens (Human) OX=9606 GN=MSN PE=1 SV=3	0.00128948383203486	-0.705
P26447	S100A4	Protein S100-A4 OS=Homo sapiens (Human) OX=9606 GN=S100A4 PE=1 SV=1	0.483780961814534	-0.361
P26572	MGAT1	Alpha-1.3-mannosyl-glycoprotein 2-beta-N-acetylglucosaminyltransferase OS=Homo sapiens (Human) OX=9606 GN=MGAT1 PE=1 SV=2	0.432430618426945	0.476
P26599	PTBP1	Polypyrimidine tract-binding protein 1 OS=Homo sapiens (Human) OX=9606 GN=PTBP1 PE=1 SV=1	0.588119560115649	-0.184
P26641	EEF1G	Elongation factor 1-gamma OS=Homo sapiens (Human) OX=9606 GN=EEF1G PE=1 SV=3	0.0752866326919237	0.403
P26927	MST1	Hepatocyte growth factor-like protein OS=Homo sapiens (Human) OX=9606 GN=MST1 PE=1 SV=2	0.918148916143471	0.029
P27169	PON1	Serum paraoxonase/arylesterase 1 OS=Homo sapiens (Human) OX=9606 GN=PON1 PE=1 SV=3	0.62121147363387	-0.141
P27658	COL8A1	Collagen alpha-1(VIII) chain OS=Homo sapiens (Human) OX=9606 GN=COL8A1 PE=1 SV=2	0.180529141144432	0.592
P27816	MAP4	Microtubule-associated protein 4 OS=Homo sapiens (Human) OX=9606 GN=MAP4 PE=1 SV=3	0.023513519282456	1.33
P27824	CANX	Calnexin OS=Homo sapiens (Human) OX=9606 GN=CANX PE=1 SV=2	0.707984994624356	-0.148
P28300	LOX	Protein-lysine 6-oxidase OS=Homo sapiens (Human) OX=9606 GN=LOX PE=1 SV=2	0.0647110797048441	-0.805
P28482	MAPK1	Mitogen-activated protein kinase 1 OS=Homo sapiens (Human) OX=9606 GN=MAPK1 PE=1 SV=3	0.276277315060957	0.389
P29401	TKT	Transketolase OS=Homo sapiens (Human) OX=9606 GN=TKT PE=1 SV=3	0.338358446247534	0.417
P29622	SERPINA4	Kallistatin OS=Homo sapiens (Human) OX=9606 GN=SERPINA4 PE=1 SV=3	0.673541876972108	-0.118
P30041	PRDX6	Peroxiredoxin-6 OS=Homo sapiens (Human) OX=9606 GN=PRDX6 PE=1 SV=3	0.750593784137319	0.084
P30043	BLVRB	Flavin reductase (NADPH) OS=Homo sapiens (Human) OX=9606 GN=BLVRB PE=1 SV=3	0.622989996300569	0.138
P30044	PRDX5	Peroxiredoxin-5. mitochondrial OS=Homo sapiens (Human) OX=9606 GN=PRDX5 PE=1 SV=4	0.180820882404481	-0.702
P30050	RPL12	60S ribosomal protein L12 OS=Homo sapiens (Human) OX=9606 GN=RPL12 PE=1 SV=1	0.377697832779596	0.328
P30086	PEBP1	Phosphatidylethanolamine-binding protein 1 OS=Homo sapiens (Human) OX=9606 GN=PEBP1 PE=1 SV=3	0.696421090609551	0.237
P30101	PDIA3	Protein disulfide-isomerase A3 OS=Homo sapiens (Human) OX=9606 GN=PDIA3 PE=1 SV=4	0.700352974670263	0.108
P30153	PPP2R1A	Serine/threonine-protein phosphatase 2A 65 kDa regulatory subunit A alpha isoform OS=Homo sapiens (Human) OX=9606 GN=PPP2R1A PE=1 SV=4	0.46462000896292	0.381
P30740	SERPINB1	Leukocyte elastase inhibitor OS=Homo sapiens (Human) OX=9606 GN=SERPINB1 PE=1 SV=1	0.977898766278017	-0.012
P31146	CORO1A	Coronin-1A OS=Homo sapiens (Human) OX=9606 GN=CORO1A PE=1 SV=4	0.270035174296604	0.559
P31150	GDI1	Rab GDP dissociation inhibitor alpha OS=Homo sapiens (Human) OX=9606 GN=GDI1 PE=1 SV=2	0.0156225554148453	1.041
P31939	ATIC	Bifunctional purine biosynthesis protein PURH OS=Homo sapiens (Human) OX=9606 GN=ATIC PE=1 SV=3	0.764766535914203	-0.099
P31943	HNRNPH1	Heterogeneous nuclear ribonucleoprotein H OS=Homo sapiens (Human) OX=9606 GN=HNRNPH1 PE=1 SV=4	0.355637245741873	0.346
P31949	S100A11	Protein S100-A11 OS=Homo sapiens (Human) OX=9606 GN=S100A11 PE=1 SV=2	0.0113461726909074	-0.807
P32119	PRDX2	Peroxiredoxin-2 OS=Homo sapiens (Human) OX=9606 GN=PRDX2 PE=1 SV=5	0.406453523135869	-0.191
P33176	KIF5B	Kinesin-1 heavy chain OS=Homo sapiens (Human) OX=9606 GN=KIF5B PE=1 SV=1	0.457457187204933	-0.222
P34096	RNASE4	Ribonuclease 4 OS=Homo sapiens (Human) OX=9606 GN=RNASE4 PE=1 SV=3	0.0470390685117538	1.204
P34932	HSPA4	Heat shock 70 kDa protein 4 OS=Homo sapiens (Human) OX=9606 GN=HSPA4 PE=1 SV=4	0.149564190300162	0.509
P35221	CTNNA1	Catenin alpha-1 OS=Homo sapiens (Human) OX=9606 GN=CTNNA1 PE=1 SV=1	0.236350842146495	-0.361
P35222	CTNNB1	Catenin beta-1 OS=Homo sapiens (Human) OX=9606 GN=CTNNB1 PE=1 SV=1	0.831506709250575	0.084
P35442	THBS2	Thrombospondin-2 OS=Homo sapiens (Human) OX=9606 GN=THBS2 PE=1 SV=2	0.0445947859639175	-1.302
P35443	THBS4	Thrombospondin-4 OS=Homo sapiens (Human) OX=9606 GN=THBS4 PE=1 SV=2	0.0083689183923179	-1.718
P35527	KRT9	Keratin. type I cytoskeletal 9 OS=Homo sapiens (Human) OX=9606 GN=KRT9 PE=1 SV=3	0.586612707474635	0.307
P35555	FBN1	Fibrillin-1 OS=Homo sapiens (Human) OX=9606 GN=FBN1 PE=1 SV=4	0.674245472593873	-0.169
P35556	FBN2	Fibrillin-2 OS=Homo sapiens (Human) OX=9606 GN=FBN2 PE=1 SV=3	0.840485506327056	-0.113
P35579	MYH9	Myosin-9 OS=Homo sapiens (Human) OX=9606 GN=MYH9 PE=1 SV=4	0.970036829263228	0.012
P35580	MYH10	Myosin-10 OS=Homo sapiens (Human) OX=9606 GN=MYH10 PE=1 SV=3	0.0109545701944961	0.704
P35611	ADD1	Alpha-adducin OS=Homo sapiens (Human) OX=9606 GN=ADD1 PE=1 SV=2	0.047437825793828	0.491
P35625	TIMP3	Metalloproteinase inhibitor 3 OS=Homo sapiens (Human) OX=9606 GN=TIMP3 PE=1 SV=2	0.148831513095335	0.883
P35749	MYH11	Myosin-11 OS=Homo sapiens (Human) OX=9606 GN=MYH11 PE=1 SV=3	0.902232609443297	-0.089
P35858	IGFALS	Insulin-like growth factor-binding protein complex acid labile subunit OS=Homo sapiens (Human) OX=9606 GN=IGFALS PE=1 SV=1	0.718054319472448	0.137
P35908	KRT2	Keratin. type II cytoskeletal 2 epidermal OS=Homo sapiens (Human) OX=9606 GN=KRT2 PE=1 SV=2	0.434923483432367	-0.414
P36269	GGT5	Glutathione hydrolase 5 proenzyme OS=Homo sapiens (Human) OX=9606 GN=GGT5 PE=1 SV=2	0.0414873942539228	0.927
P36578	RPL4	60S ribosomal protein L4 OS=Homo sapiens (Human) OX=9606 GN=RPL4 PE=1 SV=5	0.969094404810431	-0.012
P36915	GNL1	Guanine nucleotide-binding protein-like 1 OS=Homo sapiens (Human) OX=9606 GN=GNL1 PE=1 SV=2	0.255885923990198	0.55
P36955	SERPINF1	Pigment epithelium-derived factor OS=Homo sapiens (Human) OX=9606 GN=SERPINF1 PE=1 SV=4	0.633519731219739	-0.135
P37108	SRP14	Signal recognition particle 14 kDa protein OS=Homo sapiens (Human) OX=9606 GN=SRP14 PE=1 SV=2	0.558345589330443	-0.276
P37802	TAGLN2	Transgelin-2 OS=Homo sapiens (Human) OX=9606 GN=TAGLN2 PE=1 SV=3	0.588156915505557	0.128
P38606	ATP6V1A	V-type proton ATPase catalytic subunit A OS=Homo sapiens (Human) OX=9606 GN=ATP6V1A PE=1 SV=2	0.116802988252097	0.502
P38646	HSPA9	Stress-70 protein. mitochondrial OS=Homo sapiens (Human) OX=9606 GN=HSPA9 PE=1 SV=2	0.812042410695601	-0.095
P39059	COL15A1	Collagen alpha-1(XV) chain OS=Homo sapiens (Human) OX=9606 GN=COL15A1 PE=1 SV=2	0.719634432919154	-0.1
P39060	COL18A1	Collagen alpha-1(XVIII) chain OS=Homo sapiens (Human) OX=9606 GN=COL18A1 PE=1 SV=5	0.0949705028599628	0.728
P40763	STAT3	Signal transducer and activator of transcription 3 OS=Homo sapiens (Human) OX=9606 GN=STAT3 PE=1 SV=2	0.964798673961483	-0.01
P40939	HADHA	Trifunctional enzyme subunit alpha. mitochondrial OS=Homo sapiens (Human) OX=9606 GN=HADHA PE=1 SV=2	0.932957021683956	-0.036
P41222	PTGDS	Prostaglandin-H2 D-isomerase OS=Homo sapiens (Human) OX=9606 GN=PTGDS PE=1 SV=1	0.16886466650219	-0.481
P42224	STAT1	Signal transducer and activator of transcription 1-alpha/beta OS=Homo sapiens (Human) OX=9606 GN=STAT1 PE=1 SV=2	0.0672318378307554	0.628
P43243	MATR3	Matrin-3 OS=Homo sapiens (Human) OX=9606 GN=MATR3 PE=1 SV=2	0.102366787750943	0.57
P45880	VDAC2	Voltage-dependent anion-selective channel protein 2 OS=Homo sapiens (Human) OX=9606 GN=VDAC2 PE=1 SV=2	0.815587070687685	-0.098
P46459	NSF	Vesicle-fusing ATPase OS=Homo sapiens (Human) OX=9606 GN=NSF PE=1 SV=3	0.956936544842234	-0.039
P46776	RPL27A	60S ribosomal protein L27a OS=Homo sapiens (Human) OX=9606 GN=RPL27A PE=1 SV=2	0.536772943957537	0.262
P46777	RPL5	60S ribosomal protein L5 OS=Homo sapiens (Human) OX=9606 GN=RPL5 PE=1 SV=3	0.637471058547356	-0.195
P46821	MAP1B	Microtubule-associated protein 1B OS=Homo sapiens (Human) OX=9606 GN=MAP1B PE=1 SV=2	0.262221754991043	0.386
P46939	UTRN	Utrophin OS=Homo sapiens (Human) OX=9606 GN=UTRN PE=1 SV=2	0.0249798357010577	0.964
P46940	IQGAP1	Ras GTPase-activating-like protein IQGAP1 OS=Homo sapiens (Human) OX=9606 GN=IQGAP1 PE=1 SV=1	0.74088111892283	0.087
P47755	CAPZA2	F-actin-capping protein subunit alpha-2 OS=Homo sapiens (Human) OX=9606 GN=CAPZA2 PE=1 SV=3	0.06950134896155	-0.372
P47756	CAPZB	F-actin-capping protein subunit beta OS=Homo sapiens (Human) OX=9606 GN=CAPZB PE=1 SV=4	0.424400661867585	0.263
P48059	LIMS1	LIM and senescent cell antigen-like-containing domain protein 1 OS=Homo sapiens (Human) OX=9606 GN=LIMS1 PE=1 SV=4	0.625956746587846	0.153
P48061	CXCL12	Stromal cell-derived factor 1 OS=Homo sapiens (Human) OX=9606 GN=CXCL12 PE=1 SV=1	0.0728274128917188	0.841
P48444	ARCN1	Coatomer subunit delta OS=Homo sapiens (Human) OX=9606 GN=ARCN1 PE=1 SV=1	0.198907339544887	0.36
P48643	CCT5	T-complex protein 1 subunit epsilon OS=Homo sapiens (Human) OX=9606 GN=CCT5 PE=1 SV=1	0.444583465389963	-0.293
P49368	CCT3	T-complex protein 1 subunit gamma OS=Homo sapiens (Human) OX=9606 GN=CCT3 PE=1 SV=4	0.785139706927114	0.08
P49411	TUFM	Elongation factor Tu. mitochondrial OS=Homo sapiens (Human) OX=9606 GN=TUFM PE=1 SV=2	0.839762650243792	0.075
P49747	COMP	Cartilage oligomeric matrix protein OS=Homo sapiens (Human) OX=9606 GN=COMP PE=1 SV=2	0.149065197749173	-0.671
P49748	ACADVL	Very long-chain specific acyl-CoA dehydrogenase. mitochondrial OS=Homo sapiens (Human) OX=9606 GN=ACADVL PE=1 SV=1	0.821980315747942	-0.125
P49908	SEPP1; SELENOP	Selenoprotein P OS=Homo sapiens (Human) OX=9606 GN=SELENOP PE=1 SV=3	0.755477758018178	-0.127
P50148	GNAQ	Guanine nucleotide-binding protein G(q) subunit alpha OS=Homo sapiens (Human) OX=9606 GN=GNAQ PE=1 SV=4	0.0782726451143962	-0.775
P50395	GDI2	Rab GDP dissociation inhibitor beta OS=Homo sapiens (Human) OX=9606 GN=GDI2 PE=1 SV=2	0.891050908779599	0.034
P50454	SERPINH1	Serpin H1 OS=Homo sapiens (Human) OX=9606 GN=SERPINH1 PE=1 SV=2	0.477507729452286	-0.275
P50570	DNM2	Dynamin-2 OS=Homo sapiens (Human) OX=9606 GN=DNM2 PE=1 SV=2	0.651477734506091	-0.138
P50990	CCT8	T-complex protein 1 subunit theta OS=Homo sapiens (Human) OX=9606 GN=CCT8 PE=1 SV=4	0.481988064395735	-0.298
P50991	CCT4	T-complex protein 1 subunit delta OS=Homo sapiens (Human) OX=9606 GN=CCT4 PE=1 SV=4	0.148812513588112	-0.648
P50995	ANXA11	Annexin A11 OS=Homo sapiens (Human) OX=9606 GN=ANXA11 PE=1 SV=1	0.704157085530951	-0.1
P51148	RAB5C	Ras-related protein Rab-5C OS=Homo sapiens (Human) OX=9606 GN=RAB5C PE=1 SV=2	0.0652245311004662	-0.372
P51149	RAB7A	Ras-related protein Rab-7a OS=Homo sapiens (Human) OX=9606 GN=RAB7A PE=1 SV=1	0.006167713306163	-1.061
P51178	PLCD1	1-phosphatidylinositol 4.5-bisphosphate phosphodiesterase delta-1 OS=Homo sapiens (Human) OX=9606 GN=PLCD1 PE=1 SV=2	0.101702655910934	-0.626
P51884	LUM	Lumican OS=Homo sapiens (Human) OX=9606 GN=LUM PE=1 SV=2	0.0296956352816082	-0.558
P51888	PRELP	Prolargin OS=Homo sapiens (Human) OX=9606 GN=PRELP PE=1 SV=1	0.183000290978301	-0.385
P51911	CNN1	Calponin-1 OS=Homo sapiens (Human) OX=9606 GN=CNN1 PE=1 SV=2	0.756174385046884	0.215
P51991	HNRNPA3	Heterogeneous nuclear ribonucleoprotein A3 OS=Homo sapiens (Human) OX=9606 GN=HNRNPA3 PE=1 SV=2	0.551533866398447	0.179
P52272	HNRNPM	Heterogeneous nuclear ribonucleoprotein M OS=Homo sapiens (Human) OX=9606 GN=HNRNPM PE=1 SV=3	0.262364333852693	0.52
P52565	ARHGDIA	Rho GDP-dissociation inhibitor 1 OS=Homo sapiens (Human) OX=9606 GN=ARHGDIA PE=1 SV=3	0.108659908545882	0.725
P52943	CRIP2	Cysteine-rich protein 2 OS=Homo sapiens (Human) OX=9606 GN=CRIP2 PE=1 SV=1	0.107414396516347	0.547
P53396	ACLY	ATP-citrate synthase OS=Homo sapiens (Human) OX=9606 GN=ACLY PE=1 SV=3	0.00588192818759729	-1.036
P53618	COPB1	Coatomer subunit beta OS=Homo sapiens (Human) OX=9606 GN=COPB1 PE=1 SV=3	0.184129640652148	0.487
P53621	COPA	Coatomer subunit alpha OS=Homo sapiens (Human) OX=9606 GN=COPA PE=1 SV=2	0.446087955585235	0.258
P54652	HSPA2	Heat shock-related 70 kDa protein 2 OS=Homo sapiens (Human) OX=9606 GN=HSPA2 PE=1 SV=1	0.262537234239599	0.527
P55001	MFAP2	Microfibrillar-associated protein 2 OS=Homo sapiens (Human) OX=9606 GN=MFAP2 PE=2 SV=1	0.846831057886647	-0.096
P55058	PLTP	Phospholipid transfer protein OS=Homo sapiens (Human) OX=9606 GN=PLTP PE=1 SV=1	0.057371224287646	-1.807
P55072	VCP	Transitional endoplasmic reticulum ATPase OS=Homo sapiens (Human) OX=9606 GN=VCP PE=1 SV=4	0.172827761238657	0.353
P55083	MFAP4	Microfibril-associated glycoprotein 4 OS=Homo sapiens (Human) OX=9606 GN=MFAP4 PE=1 SV=2	0.0394180062629038	-0.933
P55084	HADHB	Trifunctional enzyme subunit beta. mitochondrial OS=Homo sapiens (Human) OX=9606 GN=HADHB PE=1 SV=3	0.100268460400117	0.501
P55268	LAMB2	Laminin subunit beta-2 OS=Homo sapiens (Human) OX=9606 GN=LAMB2 PE=1 SV=2	0.922031465590339	0.038
P58166	INHBE	Inhibin beta E chain OS=Homo sapiens (Human) OX=9606 GN=INHBE PE=1 SV=1	0.0319996850319589	1.752
P59998	ARPC4	Actin-related protein 2/3 complex subunit 4 OS=Homo sapiens (Human) OX=9606 GN=ARPC4 PE=1 SV=3	0.726137641054354	-0.134
P60174	TPI1	Triosephosphate isomerase OS=Homo sapiens (Human) OX=9606 GN=TPI1 PE=1 SV=3	0.408908370303659	-0.372
P60660	MYL6	Myosin light polypeptide 6 OS=Homo sapiens (Human) OX=9606 GN=MYL6 PE=1 SV=2	0.137723739098893	0.447
P60709	ACTB	Actin. cytoplasmic 1 OS=Homo sapiens (Human) OX=9606 GN=ACTB PE=1 SV=1	0.395032511138103	-0.247
P60842	EIF4A1	Eukaryotic initiation factor 4A-I OS=Homo sapiens (Human) OX=9606 GN=EIF4A1 PE=1 SV=1	0.616448895909846	0.192
P60903	S100A10	Protein S100-A10 OS=Homo sapiens (Human) OX=9606 GN=S100A10 PE=1 SV=2	0.148876047968955	-0.352
P60953	CDC42	Cell division control protein 42 homolog OS=Homo sapiens (Human) OX=9606 GN=CDC42 PE=1 SV=2	0.0141044102229709	-0.738
P60981	DSTN	Destrin OS=Homo sapiens (Human) OX=9606 GN=DSTN PE=1 SV=3	0.938816779859645	-0.022
P61158	ACTR3	Actin-related protein 3 OS=Homo sapiens (Human) OX=9606 GN=ACTR3 PE=1 SV=3	0.210853421403734	-0.461
P61160	ACTR2	Actin-related protein 2 OS=Homo sapiens (Human) OX=9606 GN=ACTR2 PE=1 SV=1	0.591076532854319	-0.289
P61163	ACTR1A	Alpha-centractin OS=Homo sapiens (Human) OX=9606 GN=ACTR1A PE=1 SV=1	0.354908074066134	-0.658
P61224	RAP1B	Ras-related protein Rap-1b OS=Homo sapiens (Human) OX=9606 GN=RAP1B PE=1 SV=1	0.0237035344336551	-0.704
P61626	LYZ	Lysozyme C OS=Homo sapiens (Human) OX=9606 GN=LYZ PE=1 SV=1	0.046409016229415	1.021
P61769	B2M	Beta-2-microglobulin OS=Homo sapiens (Human) OX=9606 GN=B2M PE=1 SV=1	0.951343307698284	-0.024
P61978	HNRNPK	Heterogeneous nuclear ribonucleoprotein K OS=Homo sapiens (Human) OX=9606 GN=HNRNPK PE=1 SV=1	0.292488249564951	0.301
P62140	PPP1CB	Serine/threonine-protein phosphatase PP1-beta catalytic subunit OS=Homo sapiens (Human) OX=9606 GN=PPP1CB PE=1 SV=3	0.0707989616544067	-0.529
P62249	RPS16	40S ribosomal protein S16 OS=Homo sapiens (Human) OX=9606 GN=RPS16 PE=1 SV=2	0.16225610854524	0.407
P62277	RPS13	40S ribosomal protein S13 OS=Homo sapiens (Human) OX=9606 GN=RPS13 PE=1 SV=2	0.892663346527515	0.054
P62333	PSMC6	26S proteasome regulatory subunit 10B OS=Homo sapiens (Human) OX=9606 GN=PSMC6 PE=1 SV=1	0.83066073319107	0.068
P62701	RPS4X	40S ribosomal protein S4. X isoform OS=Homo sapiens (Human) OX=9606 GN=RPS4X PE=1 SV=2	0.715504952964963	0.135
P62736	ACTA2	Actin. aortic smooth muscle OS=Homo sapiens (Human) OX=9606 GN=ACTA2 PE=1 SV=1	0.919118049757565	-0.029
P62805	HIST1H4A; HIST1H4F; HIST1H4D; HIST1H4J; HIST2H4A; HIST2H4B; HIST1H4H; HIST1H4C; HIST4H4; HIST1H4E; HIST1H4I; HIST1H4B; HIST1H4K; HIST1H4L	Histone H4 OS=Homo sapiens (Human) OX=9606 GN=H4C14 PE=1 SV=2	0.717128852722196	0.205
P62820	RAB1A	Ras-related protein Rab-1A OS=Homo sapiens (Human) OX=9606 GN=RAB1A PE=1 SV=3	0.0492976802411688	-1.714
P62826	RAN	GTP-binding nuclear protein Ran OS=Homo sapiens (Human) OX=9606 GN=RAN PE=1 SV=3	0.400080357389414	0.167
P62873	GNB1	Guanine nucleotide-binding protein G(I)/G(S)/G(T) subunit beta-1 OS=Homo sapiens (Human) OX=9606 GN=GNB1 PE=1 SV=3	0.170316276105108	-0.403
P62879	GNB2	Guanine nucleotide-binding protein G(I)/G(S)/G(T) subunit beta-2 OS=Homo sapiens (Human) OX=9606 GN=GNB2 PE=1 SV=3	0.283242375312582	-0.274
P62888	RPL30	60S ribosomal protein L30 OS=Homo sapiens (Human) OX=9606 GN=RPL30 PE=1 SV=2	0.0893364590682172	-0.471
P62913	RPL11	60S ribosomal protein L11 OS=Homo sapiens (Human) OX=9606 GN=RPL11 PE=1 SV=2	0.889377439741293	-0.041
P62937	PPIA	Peptidyl-prolyl cis-trans isomerase A OS=Homo sapiens (Human) OX=9606 GN=PPIA PE=1 SV=2	0.687183409520486	-0.12
P62979	RPS27A	Ubiquitin-40S ribosomal protein S27a OS=Homo sapiens (Human) OX=9606 GN=RPS27A PE=1 SV=2	0.868977314146976	0.03
P63000	RAC1	Ras-related C3 botulinum toxin substrate 1 OS=Homo sapiens (Human) OX=9606 GN=RAC1 PE=1 SV=1	0.609230257518563	0.19
P63010	AP2B1	AP-2 complex subunit beta OS=Homo sapiens (Human) OX=9606 GN=AP2B1 PE=1 SV=1	0.927359195885227	0.024
P63104	YWHAZ	14-3-3 protein zeta/delta OS=Homo sapiens (Human) OX=9606 GN=YWHAZ PE=1 SV=1	0.818354580609327	0.067
P63241	EIF5A	Eukaryotic translation initiation factor 5A-1 OS=Homo sapiens (Human) OX=9606 GN=EIF5A PE=1 SV=2	0.859030047803812	-0.074
P67936	TPM4	Tropomyosin alpha-4 chain OS=Homo sapiens (Human) OX=9606 GN=TPM4 PE=1 SV=3	0.990143561084104	0.005
P68104	EEF1A1	Elongation factor 1-alpha 1 OS=Homo sapiens (Human) OX=9606 GN=EEF1A1 PE=1 SV=1	0.0947829004054894	-0.399
P68133	ACTA1	Actin. alpha skeletal muscle OS=Homo sapiens (Human) OX=9606 GN=ACTA1 PE=1 SV=1	0.550929938619407	-0.233
P68366	TUBA4A	Tubulin alpha-4A chain OS=Homo sapiens (Human) OX=9606 GN=TUBA4A PE=1 SV=1	0.14348113907438	-0.827
P68371	TUBB4B	Tubulin beta-4B chain OS=Homo sapiens (Human) OX=9606 GN=TUBB4B PE=1 SV=1	0.761225977090253	0.116
P68402	PAFAH1B2	Platelet-activating factor acetylhydrolase IB subunit beta OS=Homo sapiens (Human) OX=9606 GN=PAFAH1B2 PE=1 SV=1	0.151871901522057	-1.061
P68871	HBB	Hemoglobin subunit beta OS=Homo sapiens (Human) OX=9606 GN=HBB PE=1 SV=2	0.949460859879555	-0.045
P69905	HBA2; HBA1	Hemoglobin subunit alpha OS=Homo sapiens (Human) OX=9606 GN=HBA2 PE=1 SV=2	0.864688383398899	0.118
P78371	CCT2	T-complex protein 1 subunit beta OS=Homo sapiens (Human) OX=9606 GN=CCT2 PE=1 SV=4	0.220531047042339	-0.488
P78417	GSTO1	Glutathione S-transferase omega-1 OS=Homo sapiens (Human) OX=9606 GN=GSTO1 PE=1 SV=2	0.964205749188463	0.023
P78527	PRKDC	DNA-dependent protein kinase catalytic subunit OS=Homo sapiens (Human) OX=9606 GN=PRKDC PE=1 SV=3	0.103679626935145	0.749
P78539	SRPX	Sushi repeat-containing protein SRPX OS=Homo sapiens (Human) OX=9606 GN=SRPX PE=1 SV=1	0.147960236140561	0.9
P82987	ADAMTSL3	ADAMTS-like protein 3 OS=Homo sapiens (Human) OX=9606 GN=ADAMTSL3 PE=1 SV=4	0.0822874063743474	0.989
P83110	HTRA3	Serine protease HTRA3 OS=Homo sapiens (Human) OX=9606 GN=HTRA3 PE=1 SV=2	0.568375964600731	-0.409
P83731	RPL24	60S ribosomal protein L24 OS=Homo sapiens (Human) OX=9606 GN=RPL24 PE=1 SV=1	0.520970214240921	0.251
P84077	ARF1	ADP-ribosylation factor 1 OS=Homo sapiens (Human) OX=9606 GN=ARF1 PE=1 SV=2	0.451911332274229	-0.329
P84103	SRSF3	Serine/arginine-rich splicing factor 3 OS=Homo sapiens (Human) OX=9606 GN=SRSF3 PE=1 SV=1	0.95695024541233	-0.024
P98095	FBLN2	Fibulin-2 OS=Homo sapiens (Human) OX=9606 GN=FBLN2 PE=1 SV=2	0.393839671113156	0.274
P98160	HSPG2	Basement membrane-specific heparan sulfate proteoglycan core protein OS=Homo sapiens (Human) OX=9606 GN=HSPG2 PE=1 SV=4	0.563499746893782	0.196
Q00325	SLC25A3	Phosphate carrier protein. mitochondrial OS=Homo sapiens (Human) OX=9606 GN=SLC25A3 PE=1 SV=2	0.322145684370324	0.404
Q00341	HDLBP	Vigilin OS=Homo sapiens (Human) OX=9606 GN=HDLBP PE=1 SV=2	0.00593847370734617	-0.767
Q00604	NDP	Norrin OS=Homo sapiens (Human) OX=9606 GN=NDP PE=1 SV=1	0.00251174592747375	2.818
Q00610	CLTC	Clathrin heavy chain 1 OS=Homo sapiens (Human) OX=9606 GN=CLTC PE=1 SV=5	0.259551643200242	0.41
Q00839	HNRNPU	Heterogeneous nuclear ribonucleoprotein U OS=Homo sapiens (Human) OX=9606 GN=HNRNPU PE=1 SV=6	0.163471348991192	0.456
Q01082	SPTBN1	Spectrin beta chain. non-erythrocytic 1 OS=Homo sapiens (Human) OX=9606 GN=SPTBN1 PE=1 SV=2	0.11209872278599	0.617
Q01484	ANK2	Ankyrin-2 OS=Homo sapiens (Human) OX=9606 GN=ANK2 PE=1 SV=4	0.741851361319605	-0.144
Q01518	CAP1	Adenylyl cyclase-associated protein 1 OS=Homo sapiens (Human) OX=9606 GN=CAP1 PE=1 SV=5	0.232212238693135	-0.366
Q01813	PFKP	ATP-dependent 6-phosphofructokinase. platelet type OS=Homo sapiens (Human) OX=9606 GN=PFKP PE=1 SV=2	0.646668450848674	-0.18
Q01955	COL4A3	Collagen alpha-3(IV) chain OS=Homo sapiens (Human) OX=9606 GN=COL4A3 PE=1 SV=3	0.577702350870432	0.379
Q01995	TAGLN	Transgelin OS=Homo sapiens (Human) OX=9606 GN=TAGLN PE=1 SV=4	0.986633833635507	0.006
Q02952	AKAP12	A-kinase anchor protein 12 OS=Homo sapiens (Human) OX=9606 GN=AKAP12 PE=1 SV=4	0.0213248662298138	1.491
Q03135	CAV1	Caveolin-1 OS=Homo sapiens (Human) OX=9606 GN=CAV1 PE=1 SV=4	0.876840768024475	-0.075
Q03591	CFHR1	Complement factor H-related protein 1 OS=Homo sapiens (Human) OX=9606 GN=CFHR1 PE=1 SV=2	0.137593032653347	0.54
Q04828	AKR1C1	Aldo-keto reductase family 1 member C1 OS=Homo sapiens (Human) OX=9606 GN=AKR1C1 PE=1 SV=1	0.499284738946957	0.223
Q05682	CALD1	Caldesmon OS=Homo sapiens (Human) OX=9606 GN=CALD1 PE=1 SV=3	0.165426212098223	0.824
Q05707	COL14A1	Collagen alpha-1(XIV) chain OS=Homo sapiens (Human) OX=9606 GN=COL14A1 PE=1 SV=3	0.491016858374056	0.178
Q06033	ITIH3	Inter-alpha-trypsin inhibitor heavy chain H3 OS=Homo sapiens (Human) OX=9606 GN=ITIH3 PE=1 SV=2	0.100294725237307	0.736
Q06828	FMOD	Fibromodulin OS=Homo sapiens (Human) OX=9606 GN=FMOD PE=1 SV=2	0.179133376043733	-0.722
Q06830	PRDX1	Peroxiredoxin-1 OS=Homo sapiens (Human) OX=9606 GN=PRDX1 PE=1 SV=1	0.619868368234617	-0.12
Q07507	DPT	Dermatopontin OS=Homo sapiens (Human) OX=9606 GN=DPT PE=1 SV=2	0.00409530723798032	-1.012
Q07954	LRP1	Prolow-density lipoprotein receptor-related protein 1 OS=Homo sapiens (Human) OX=9606 GN=LRP1 PE=1 SV=2	0.15668276514942	-0.468
Q07960	ARHGAP1	Rho GTPase-activating protein 1 OS=Homo sapiens (Human) OX=9606 GN=ARHGAP1 PE=1 SV=1	0.775380255721639	-0.144
Q08397	LOXL1	Lysyl oxidase homolog 1 OS=Homo sapiens (Human) OX=9606 GN=LOXL1 PE=1 SV=2	0.676832323212036	0.311
Q08431	MFGE8	Lactadherin OS=Homo sapiens (Human) OX=9606 GN=MFGE8 PE=1 SV=3	0.611599083505624	-0.207
Q09666	AHNAK	Neuroblast differentiation-associated protein AHNAK OS=Homo sapiens (Human) OX=9606 GN=AHNAK PE=1 SV=2	0.311099246162247	0.345
Q10567	AP1B1	AP-1 complex subunit beta-1 OS=Homo sapiens (Human) OX=9606 GN=AP1B1 PE=1 SV=2	0.960090509119817	-0.023
Q12805	EFEMP1	EGF-containing fibulin-like extracellular matrix protein 1 OS=Homo sapiens (Human) OX=9606 GN=EFEMP1 PE=1 SV=2	0.49132936309248	0.253
Q13045	FLII	Protein flightless-1 homolog OS=Homo sapiens (Human) OX=9606 GN=FLII PE=1 SV=2	0.481214242430809	-0.281
Q13103	SPP2	Secreted phosphoprotein 24 OS=Homo sapiens (Human) OX=9606 GN=SPP2 PE=1 SV=1	0.186320901954516	-0.752
Q13162	PRDX4	Peroxiredoxin-4 OS=Homo sapiens (Human) OX=9606 GN=PRDX4 PE=1 SV=1	0.937603572390816	0.026
Q13214	SEMA3B	Semaphorin-3B OS=Homo sapiens (Human) OX=9606 GN=SEMA3B PE=2 SV=1	0.0471192244629331	1.189
Q13228	SELENBP1	Methanethiol oxidase OS=Homo sapiens (Human) OX=9606 GN=SELENBP1 PE=1 SV=2	0.986053883238745	-0.011
Q13361	MFAP5	Microfibrillar-associated protein 5 OS=Homo sapiens (Human) OX=9606 GN=MFAP5 PE=1 SV=1	0.84762450130401	0.093
Q13418	ILK	Integrin-linked protein kinase OS=Homo sapiens (Human) OX=9606 GN=ILK PE=1 SV=2	0.981794700800771	-0.005
Q13425	SNTB2	Beta-2-syntrophin OS=Homo sapiens (Human) OX=9606 GN=SNTB2 PE=1 SV=1	0.0604587368083106	0.556
Q13509	TUBB3	Tubulin beta-3 chain OS=Homo sapiens (Human) OX=9606 GN=TUBB3 PE=1 SV=2	0.0800063949051046	-1.334
Q13557	CAMK2D	Calcium/calmodulin-dependent protein kinase type II subunit delta OS=Homo sapiens (Human) OX=9606 GN=CAMK2D PE=1 SV=3	0.135506735919975	0.357
Q13642	FHL1	Four and a half LIM domains protein 1 OS=Homo sapiens (Human) OX=9606 GN=FHL1 PE=1 SV=4	0.230669037420164	0.415
Q13813	SPTAN1	Spectrin alpha chain. non-erythrocytic 1 OS=Homo sapiens (Human) OX=9606 GN=SPTAN1 PE=1 SV=3	0.317600814993631	0.297
Q13838	DDX39B	Spliceosome RNA helicase DDX39B OS=Homo sapiens (Human) OX=9606 GN=DDX39B PE=1 SV=1	0.249368197663741	-0.411
Q13885	TUBB2A	Tubulin beta-2A chain OS=Homo sapiens (Human) OX=9606 GN=TUBB2A PE=1 SV=1	0.345075844153624	-0.366
Q14103	HNRNPD	Heterogeneous nuclear ribonucleoprotein D0 OS=Homo sapiens (Human) OX=9606 GN=HNRNPD PE=1 SV=1	0.180457199495459	0.452
Q14112	NID2	Nidogen-2 OS=Homo sapiens (Human) OX=9606 GN=NID2 PE=1 SV=3	0.757699063644344	0.134
Q14152	EIF3A	Eukaryotic translation initiation factor 3 subunit A OS=Homo sapiens (Human) OX=9606 GN=EIF3A PE=1 SV=1	0.00408160137608444	0.984
Q14195	DPYSL3	Dihydropyrimidinase-related protein 3 OS=Homo sapiens (Human) OX=9606 GN=DPYSL3 PE=1 SV=1	0.665555976053016	-0.089
Q14203	DCTN1	Dynactin subunit 1 OS=Homo sapiens (Human) OX=9606 GN=DCTN1 PE=1 SV=3	0.0501392564236037	-0.536
Q14204	DYNC1H1	Cytoplasmic dynein 1 heavy chain 1 OS=Homo sapiens (Human) OX=9606 GN=DYNC1H1 PE=1 SV=5	0.173172289775279	0.409
Q14247	CTTN	Src substrate cortactin OS=Homo sapiens (Human) OX=9606 GN=CTTN PE=1 SV=2	0.716086109816643	-0.186
Q14314	FGL2	Fibroleukin OS=Homo sapiens (Human) OX=9606 GN=FGL2 PE=1 SV=1	0.0590708648563992	0.536
Q14315	FLNC	Filamin-C OS=Homo sapiens (Human) OX=9606 GN=FLNC PE=1 SV=3	0.158403200574411	0.652
Q14344	GNA13	Guanine nucleotide-binding protein subunit alpha-13 OS=Homo sapiens (Human) OX=9606 GN=GNA13 PE=1 SV=2	0.73821589247319	-0.104
Q14393	GAS6	Growth arrest-specific protein 6 OS=Homo sapiens (Human) OX=9606 GN=GAS6 PE=1 SV=3	0.450006952910303	0.365
Q14624	ITIH4	Inter-alpha-trypsin inhibitor heavy chain H4 OS=Homo sapiens (Human) OX=9606 GN=ITIH4 PE=1 SV=4	0.448121943910974	-0.209
Q14697	GANAB	Neutral alpha-glucosidase AB OS=Homo sapiens (Human) OX=9606 GN=GANAB PE=1 SV=3	0.219306257276219	0.502
Q14764	MVP	Major vault protein OS=Homo sapiens (Human) OX=9606 GN=MVP PE=1 SV=4	0.206110353129952	-0.43
Q14766	LTBP1	Latent-transforming growth factor beta-binding protein 1 OS=Homo sapiens (Human) OX=9606 GN=LTBP1 PE=1 SV=4	0.0852583375618238	0.543
Q14767	LTBP2	Latent-transforming growth factor beta-binding protein 2 OS=Homo sapiens (Human) OX=9606 GN=LTBP2 PE=1 SV=3	0.473016015796312	0.281
Q14847	LASP1	LIM and SH3 domain protein 1 OS=Homo sapiens (Human) OX=9606 GN=LASP1 PE=1 SV=2	0.48726988629523	0.34
Q14974	KPNB1	Importin subunit beta-1 OS=Homo sapiens (Human) OX=9606 GN=KPNB1 PE=1 SV=2	0.887650993549676	-0.051
Q14980	NUMA1	Nuclear mitotic apparatus protein 1 OS=Homo sapiens (Human) OX=9606 GN=NUMA1 PE=1 SV=2	0.0143521194274141	0.802
Q15019	2020-09-02	Septin-2 OS=Homo sapiens (Human) OX=9606 GN=SEPTIN2 PE=1 SV=1	0.644078458626818	-0.086
Q15063	POSTN	Periostin OS=Homo sapiens (Human) OX=9606 GN=POSTN PE=1 SV=2	0.0232445999857691	-0.506
Q15084	PDIA6	Protein disulfide-isomerase A6 OS=Homo sapiens (Human) OX=9606 GN=PDIA6 PE=1 SV=1	0.754671778379864	-0.142
Q15113	PCOLCE	Procollagen C-endopeptidase enhancer 1 OS=Homo sapiens (Human) OX=9606 GN=PCOLCE PE=1 SV=2	0.780256024421263	-0.087
Q15149	PLEC	Plectin OS=Homo sapiens (Human) OX=9606 GN=PLEC PE=1 SV=3	0.0377313004445874	0.443
Q15181	PPA1	Inorganic pyrophosphatase OS=Homo sapiens (Human) OX=9606 GN=PPA1 PE=1 SV=2	0.686547508365499	-0.134
Q15185	PTGES3	Prostaglandin E synthase 3 OS=Homo sapiens (Human) OX=9606 GN=PTGES3 PE=1 SV=1	0.140703037185013	0.35
Q15365	PCBP1	Poly(rC)-binding protein 1 OS=Homo sapiens (Human) OX=9606 GN=PCBP1 PE=1 SV=2	0.639071074522674	-0.113
Q15366	PCBP2	Poly(rC)-binding protein 2 OS=Homo sapiens (Human) OX=9606 GN=PCBP2 PE=1 SV=1	0.923763890807959	-0.028
Q15417	CNN3	Calponin-3 OS=Homo sapiens (Human) OX=9606 GN=CNN3 PE=1 SV=1	0.632785635411832	0.186
Q15436	SEC23A	Protein transport protein Sec23A OS=Homo sapiens (Human) OX=9606 GN=SEC23A PE=1 SV=2	0.483966452365792	0.279
Q15582	TGFBI	Transforming growth factor-beta-induced protein ig-h3 OS=Homo sapiens (Human) OX=9606 GN=TGFBI PE=1 SV=1	0.0194393650837926	-0.677
Q16181	2020-09-07	Septin-7 OS=Homo sapiens (Human) OX=9606 GN=SEPTIN7 PE=1 SV=2	0.455851268018673	0.179
Q16363	LAMA4	Laminin subunit alpha-4 OS=Homo sapiens (Human) OX=9606 GN=LAMA4 PE=1 SV=4	0.601597708444377	-0.31
Q16555	DPYSL2	Dihydropyrimidinase-related protein 2 OS=Homo sapiens (Human) OX=9606 GN=DPYSL2 PE=1 SV=1	0.574976246061781	-0.114
Q16610	ECM1	Extracellular matrix protein 1 OS=Homo sapiens (Human) OX=9606 GN=ECM1 PE=1 SV=2	0.179422086937121	-0.607
Q16647	PTGIS	Prostacyclin synthase OS=Homo sapiens (Human) OX=9606 GN=PTGIS PE=1 SV=1	0.552189001199417	0.186
Q16658	FSCN1	Fascin OS=Homo sapiens (Human) OX=9606 GN=FSCN1 PE=1 SV=3	0.792897201697272	0.115
Q16674	MIA	Melanoma-derived growth regulatory protein OS=Homo sapiens (Human) OX=9606 GN=MIA PE=1 SV=1	0.605934576323401	-0.36
Q16777	HIST2H2AC	Histone H2A type 2-C OS=Homo sapiens (Human) OX=9606 GN=HIST2H2AC PE=1 SV=4	0.866924316838697	-0.108
Q16851	UGP2	UTP--glucose-1-phosphate uridylyltransferase OS=Homo sapiens (Human) OX=9606 GN=UGP2 PE=1 SV=5	0.226307763247309	-0.43
Q1KMD3	HNRNPUL2	Heterogeneous nuclear ribonucleoprotein U-like protein 2 OS=Homo sapiens (Human) OX=9606 GN=HNRNPUL2 PE=1 SV=1	0.349015537576874	0.256
Q27J81	INF2	Inverted formin-2 OS=Homo sapiens (Human) OX=9606 GN=INF2 PE=1 SV=2	0.219130864425981	-0.864
Q2M2W7	C17orf58	UPF0450 protein C17orf58 OS=Homo sapiens (Human) OX=9606 GN=C17orf58 PE=3 SV=2	0.784144929354547	-0.277
Q53GG5	PDLIM3	PDZ and LIM domain protein 3 OS=Homo sapiens (Human) OX=9606 GN=PDLIM3 PE=1 SV=1	0.707156550676832	-0.115
Q53RD9	FBLN7	Fibulin-7 OS=Homo sapiens (Human) OX=9606 GN=FBLN7 PE=2 SV=1	0.0123074122369065	1.633
Q562R1	ACTBL2	Beta-actin-like protein 2 OS=Homo sapiens (Human) OX=9606 GN=ACTBL2 PE=1 SV=2	0.637042925477348	-0.3
Q5JWF2	GNAS	Guanine nucleotide-binding protein G(s) subunit alpha isoforms XLas OS=Homo sapiens (Human) OX=9606 GN=GNAS PE=1 SV=2	0.346807000880557	-0.252
Q5QNW6	HIST2H2BF	Histone H2B type 2-F OS=Homo sapiens (Human) OX=9606 GN=HIST2H2BF PE=1 SV=3	0.820499312255227	0.134
Q5XG87	PAPD7	Terminal nucleotidyltransferase 4A OS=Homo sapiens (Human) OX=9606 GN=TENT4A PE=1 SV=3	0.0430990059919655	-0.828
Q63ZY3	KANK2	KN motif and ankyrin repeat domain-containing protein 2 OS=Homo sapiens (Human) OX=9606 GN=KANK2 PE=1 SV=1	0.0848562577105067	0.493
Q641Q3	METRNL	Meteorin-like protein OS=Homo sapiens (Human) OX=9606 GN=METRNL PE=2 SV=1	0.949746058364493	0.038
Q687X5	STEAP4	Metalloreductase STEAP4 OS=Homo sapiens (Human) OX=9606 GN=STEAP4 PE=1 SV=1	0.848875408687407	-0.11
Q6DD88	ATL3	Atlastin-3 OS=Homo sapiens (Human) OX=9606 GN=ATL3 PE=1 SV=1	0.0792211581726132	-0.844
Q6IBS0	TWF2	Twinfilin-2 OS=Homo sapiens (Human) OX=9606 GN=TWF2 PE=1 SV=2	0.0311873016570255	-1.008
Q6NZI2	PTRF; CAVIN1	Caveolae-associated protein 1 OS=Homo sapiens (Human) OX=9606 GN=CAVIN1 PE=1 SV=1	0.27370482627423	0.567
Q6PEZ8	PODNL1	Podocan-like protein 1 OS=Homo sapiens (Human) OX=9606 GN=PODNL1 PE=2 SV=2	0.228438807165559	0.604
Q6UWY5	OLFML1	Olfactomedin-like protein 1 OS=Homo sapiens (Human) OX=9606 GN=OLFML1 PE=1 SV=2	0.467472229852272	-0.179
Q6UY14	ADAMTSL4	ADAMTS-like protein 4 OS=Homo sapiens (Human) OX=9606 GN=ADAMTSL4 PE=1 SV=2	0.561053265428689	-0.264
Q6YHK3	CD109	CD109 antigen OS=Homo sapiens (Human) OX=9606 GN=CD109 PE=1 SV=2	0.0234588820442468	-1.516
Q71U36	TUBA1A	Tubulin alpha-1A chain OS=Homo sapiens (Human) OX=9606 GN=TUBA1A PE=1 SV=1	0.281559598730415	-0.229
Q76M96	CCDC80	Coiled-coil domain-containing protein 80 OS=Homo sapiens (Human) OX=9606 GN=CCDC80 PE=1 SV=1	0.218445279155763	-0.633
Q7KZF4	SND1	Staphylococcal nuclease domain-containing protein 1 OS=Homo sapiens (Human) OX=9606 GN=SND1 PE=1 SV=1	0.525783848621191	0.221
Q7L576	CYFIP1	Cytoplasmic FMR1-interacting protein 1 OS=Homo sapiens (Human) OX=9606 GN=CYFIP1 PE=1 SV=1	0.985707686453418	-0.008
Q7Z7G0	ABI3BP	Target of Nesh-SH3 OS=Homo sapiens (Human) OX=9606 GN=ABI3BP PE=1 SV=1	0.221040315781774	-0.402
Q86UU1	PHLDB1	Pleckstrin homology-like domain family B member 1 OS=Homo sapiens (Human) OX=9606 GN=PHLDB1 PE=1 SV=1	0.969855198887823	-0.009
Q86UX7	FERMT3	Fermitin family homolog 3 OS=Homo sapiens (Human) OX=9606 GN=FERMT3 PE=1 SV=1	0.247598643881326	0.273
Q86VP6	CAND1	Cullin-associated NEDD8-dissociated protein 1 OS=Homo sapiens (Human) OX=9606 GN=CAND1 PE=1 SV=2	0.474744724371889	0.239
Q86W92	PPFIBP1	Liprin-beta-1 OS=Homo sapiens (Human) OX=9606 GN=PPFIBP1 PE=1 SV=2	0.876256311199365	-0.049
Q8IUL8	CILP2	Cartilage intermediate layer protein 2 OS=Homo sapiens (Human) OX=9606 GN=CILP2 PE=2 SV=2	0.0540507160647994	-1.133
Q8IUX7	AEBP1	Adipocyte enhancer-binding protein 1 OS=Homo sapiens (Human) OX=9606 GN=AEBP1 PE=1 SV=1	0.821699962785558	0.074
Q8IWU6	SULF1	Extracellular sulfatase Sulf-1 OS=Homo sapiens (Human) OX=9606 GN=SULF1 PE=1 SV=1	0.174922962596164	0.772
Q8N135	LGI4	Leucine-rich repeat LGI family member 4 OS=Homo sapiens (Human) OX=9606 GN=LGI4 PE=1 SV=1	0.00335248528819888	1.887
Q8N2S1	LTBP4	Latent-transforming growth factor beta-binding protein 4 OS=Homo sapiens (Human) OX=9606 GN=LTBP4 PE=1 SV=2	0.212174209543724	0.552
Q8N3V7	SYNPO	Synaptopodin OS=Homo sapiens (Human) OX=9606 GN=SYNPO PE=1 SV=2	0.502877002381733	0.327
Q8N6G6	ADAMTSL1	ADAMTS-like protein 1 OS=Homo sapiens (Human) OX=9606 GN=ADAMTSL1 PE=1 SV=4	0.124004100412285	0.638
Q8N6Y2	LRRC17	Leucine-rich repeat-containing protein 17 OS=Homo sapiens (Human) OX=9606 GN=LRRC17 PE=2 SV=1	0.109589818523857	-0.799
Q8NCH0	CHST14	Carbohydrate sulfotransferase 14 OS=Homo sapiens (Human) OX=9606 GN=CHST14 PE=1 SV=2	0.0632386985726907	0.755
Q8TAD2	IL17D	Interleukin-17D OS=Homo sapiens (Human) OX=9606 GN=IL17D PE=2 SV=1	0.0128611708135596	1.431
Q8TDX7	NEK7	Serine/threonine-protein kinase Nek7 OS=Homo sapiens (Human) OX=9606 GN=NEK7 PE=1 SV=1	0.916307392266426	-0.062
Q8WUM4	PDCD6IP	Programmed cell death 6-interacting protein OS=Homo sapiens (Human) OX=9606 GN=PDCD6IP PE=1 SV=1	0.0173630175376037	0.565
Q8WWI5	SLC44A1	Choline transporter-like protein 1 OS=Homo sapiens (Human) OX=9606 GN=SLC44A1 PE=1 SV=1	0.192769950754703	1.427
Q8WX93	PALLD	Palladin OS=Homo sapiens (Human) OX=9606 GN=PALLD PE=1 SV=3	0.452655245822747	0.283
Q92597	NDRG1	Protein NDRG1 OS=Homo sapiens (Human) OX=9606 GN=NDRG1 PE=1 SV=1	0.0614949484649473	-0.518
Q92599	2020-09-08	Septin-8 OS=Homo sapiens (Human) OX=9606 GN=SEPTIN8 PE=1 SV=4	0.205508513495061	0.348
Q92626	PXDN	Peroxidasin homolog OS=Homo sapiens (Human) OX=9606 GN=PXDN PE=1 SV=2	0.559407883387551	0.143
Q92743	HTRA1	Serine protease HTRA1 OS=Homo sapiens (Human) OX=9606 GN=HTRA1 PE=1 SV=1	0.0450406261509014	-0.98
Q92841	DDX17	Probable ATP-dependent RNA helicase DDX17 OS=Homo sapiens (Human) OX=9606 GN=DDX17 PE=1 SV=2	0.0565641259027225	0.458
Q92954	PRG4	Proteoglycan 4 OS=Homo sapiens (Human) OX=9606 GN=PRG4 PE=1 SV=3	0.234830026979854	-0.745
Q93052	LPP	Lipoma-preferred partner OS=Homo sapiens (Human) OX=9606 GN=LPP PE=1 SV=1	0.466259939063166	0.351
Q96AC1	FERMT2	Fermitin family homolog 2 OS=Homo sapiens (Human) OX=9606 GN=FERMT2 PE=1 SV=1	0.32034770802806	0.169
Q96CW1	AP2M1	AP-2 complex subunit mu OS=Homo sapiens (Human) OX=9606 GN=AP2M1 PE=1 SV=2	0.160263919844076	-0.667
Q96CX2	KCTD12	BTB/POZ domain-containing protein KCTD12 OS=Homo sapiens (Human) OX=9606 GN=KCTD12 PE=1 SV=1	0.907837731926743	0.089
Q96HC4	PDLIM5	PDZ and LIM domain protein 5 OS=Homo sapiens (Human) OX=9606 GN=PDLIM5 PE=1 SV=5	0.202077384465099	0.57
Q96IY4	CPB2	Carboxypeptidase B2 OS=Homo sapiens (Human) OX=9606 GN=CPB2 PE=1 SV=2	0.991295491704928	0.006
Q96P44	COL21A1	Collagen alpha-1(XXI) chain OS=Homo sapiens (Human) OX=9606 GN=COL21A1 PE=2 SV=1	0.226073471793293	0.628
Q96PD5	PGLYRP2	N-acetylmuramoyl-L-alanine amidase OS=Homo sapiens (Human) OX=9606 GN=PGLYRP2 PE=1 SV=1	0.418095421408774	-0.225
Q96QK1	VPS35	Vacuolar protein sorting-associated protein 35 OS=Homo sapiens (Human) OX=9606 GN=VPS35 PE=1 SV=2	0.131650049846294	-0.295
Q96RP7	GAL3ST4	Galactose-3-O-sulfotransferase 4 OS=Homo sapiens (Human) OX=9606 GN=GAL3ST4 PE=1 SV=1	0.0726783858649003	0.876
Q96RW7	HMCN1	Hemicentin-1 OS=Homo sapiens (Human) OX=9606 GN=HMCN1 PE=1 SV=2	0.39519283747269	-0.61
Q96S97	MYADM	Myeloid-associated differentiation marker OS=Homo sapiens (Human) OX=9606 GN=MYADM PE=1 SV=2	0.0255264306919198	-0.779
Q96TA1	FAM129B	Protein Niban 2 OS=Homo sapiens (Human) OX=9606 GN=NIBAN2 PE=1 SV=3	0.391854532382399	-0.24
Q99439	CNN2	Calponin-2 OS=Homo sapiens (Human) OX=9606 GN=CNN2 PE=1 SV=4	0.131779229206586	0.812
Q99497	PARK7	Protein/nucleic acid deglycase DJ-1 OS=Homo sapiens (Human) OX=9606 GN=PARK7 PE=1 SV=2	0.0499329677305602	1.038
Q99536	VAT1	Synaptic vesicle membrane protein VAT-1 homolog OS=Homo sapiens (Human) OX=9606 GN=VAT1 PE=1 SV=2	0.672371503916918	-0.113
Q99715	COL12A1	Collagen alpha-1(XII) chain OS=Homo sapiens (Human) OX=9606 GN=COL12A1 PE=1 SV=2	0.286434175303467	-0.291
Q9BQE3	TUBA1C	Tubulin alpha-1C chain OS=Homo sapiens (Human) OX=9606 GN=TUBA1C PE=1 SV=1	0.158594834754052	-0.777
Q9BR76	CORO1B	Coronin-1B OS=Homo sapiens (Human) OX=9606 GN=CORO1B PE=1 SV=1	0.0000290429007085098	0.617
Q9BSJ8	ESYT1	Extended synaptotagmin-1 OS=Homo sapiens (Human) OX=9606 GN=ESYT1 PE=1 SV=1	0.861801659546487	0.055
Q9BUF5	TUBB6	Tubulin beta-6 chain OS=Homo sapiens (Human) OX=9606 GN=TUBB6 PE=1 SV=1	0.147154455501829	-0.492
Q9BX66	SORBS1	Sorbin and SH3 domain-containing protein 1 OS=Homo sapiens (Human) OX=9606 GN=SORBS1 PE=1 SV=3	0.222047390412127	0.49
Q9BXN1	ASPN	Asporin OS=Homo sapiens (Human) OX=9606 GN=ASPN PE=1 SV=2	0.368475934360806	-0.322
Q9BXR6	CFHR5	Complement factor H-related protein 5 OS=Homo sapiens (Human) OX=9606 GN=CFHR5 PE=1 SV=1	0.37284921998971	0.652
Q9BXX0	EMILIN2	EMILIN-2 OS=Homo sapiens (Human) OX=9606 GN=EMILIN2 PE=1 SV=3	0.764320713212977	0.117
Q9BZF9	UACA	Uveal autoantigen with coiled-coil domains and ankyrin repeats OS=Homo sapiens (Human) OX=9606 GN=UACA PE=1 SV=2	0.926852395737798	0.051
Q9BZQ8	FAM129A	Protein Niban 1 OS=Homo sapiens (Human) OX=9606 GN=NIBAN1 PE=1 SV=1	0.106904770415554	0.276
Q9GZM7	TINAGL1	Tubulointerstitial nephritis antigen-like OS=Homo sapiens (Human) OX=9606 GN=TINAGL1 PE=1 SV=1	0.415082681522187	0.424
Q9GZX3	CHST6	Carbohydrate sulfotransferase 6 OS=Homo sapiens (Human) OX=9606 GN=CHST6 PE=1 SV=1	0.34330627376841	0.67
Q9H223	EHD4	EH domain-containing protein 4 OS=Homo sapiens (Human) OX=9606 GN=EHD4 PE=1 SV=1	0.293926965089813	0.303
Q9H239	MMP28	Matrix metalloproteinase-28 OS=Homo sapiens (Human) OX=9606 GN=MMP28 PE=1 SV=2	0.0488931538509374	1.266
Q9H4B7	TUBB1	Tubulin beta-1 chain OS=Homo sapiens (Human) OX=9606 GN=TUBB1 PE=1 SV=1	0.168042900517623	-0.63
Q9H4G4	GLIPR2	Golgi-associated plant pathogenesis-related protein 1 OS=Homo sapiens (Human) OX=9606 GN=GLIPR2 PE=1 SV=3	0.266704718162384	-0.506
Q9H853	TUBA4B	Putative tubulin-like protein alpha-4B OS=Homo sapiens (Human) OX=9606 GN=TUBA4B PE=5 SV=2	0.462126956506593	0.274
Q9HBL0	TNS1	Tensin-1 OS=Homo sapiens (Human) OX=9606 GN=TNS1 PE=1 SV=2	0.316912465071743	0.309
Q9NQ79	CRTAC1	Cartilage acidic protein 1 OS=Homo sapiens (Human) OX=9606 GN=CRTAC1 PE=1 SV=2	0.00281070449157631	-1.116
Q9NR12	PDLIM7	PDZ and LIM domain protein 7 OS=Homo sapiens (Human) OX=9606 GN=PDLIM7 PE=1 SV=1	0.897856431189218	0.054
Q9NR31	SAR1A	GTP-binding protein SAR1a OS=Homo sapiens (Human) OX=9606 GN=SAR1A PE=1 SV=1	0.186912762668342	-0.884
Q9NR99	MXRA5	Matrix-remodeling-associated protein 5 OS=Homo sapiens (Human) OX=9606 GN=MXRA5 PE=1 SV=3	0.131574996159481	-0.631
Q9NRN5	OLFML3	Olfactomedin-like protein 3 OS=Homo sapiens (Human) OX=9606 GN=OLFML3 PE=2 SV=1	0.183318904956303	-0.287
Q9NT22	EMILIN3	EMILIN-3 OS=Homo sapiens (Human) OX=9606 GN=EMILIN3 PE=1 SV=2	0.280630346521524	0.611
Q9NVA2	2020-09-11	Septin-11 OS=Homo sapiens (Human) OX=9606 GN=SEPTIN11 PE=1 SV=3	0.433604573842144	0.226
Q9NZM1	MYOF	Myoferlin OS=Homo sapiens (Human) OX=9606 GN=MYOF PE=1 SV=1	0.130682295270232	-0.561
Q9NZN4	EHD2	EH domain-containing protein 2 OS=Homo sapiens (Human) OX=9606 GN=EHD2 PE=1 SV=2	0.619593754607257	0.196
Q9NZU5	LMCD1	LIM and cysteine-rich domains protein 1 OS=Homo sapiens (Human) OX=9606 GN=LMCD1 PE=1 SV=1	0.0912848458459638	0.728
Q9P0V9	2020-09-10	Septin-10 OS=Homo sapiens (Human) OX=9606 GN=SEPTIN10 PE=1 SV=2	0.0948261958713208	-1.047
Q9P2E9	RRBP1	Ribosome-binding protein 1 OS=Homo sapiens (Human) OX=9606 GN=RRBP1 PE=1 SV=5	0.212386167552614	0.439
Q9UBG0	MRC2	C-type mannose receptor 2 OS=Homo sapiens (Human) OX=9606 GN=MRC2 PE=1 SV=2	0.469892752670311	-0.377
Q9UBX1	CTSF	Cathepsin F OS=Homo sapiens (Human) OX=9606 GN=CTSF PE=1 SV=1	0.521794744301156	0.416
Q9UBX5	FBLN5	Fibulin-5 OS=Homo sapiens (Human) OX=9606 GN=FBLN5 PE=1 SV=1	0.600661955777039	0.189
Q9UK55	SERPINA10	Protein Z-dependent protease inhibitor OS=Homo sapiens (Human) OX=9606 GN=SERPINA10 PE=1 SV=1	0.57565179659242	-0.223
Q9UKU9	ANGPTL2	Angiopoietin-related protein 2 OS=Homo sapiens (Human) OX=9606 GN=ANGPTL2 PE=1 SV=1	0.516441593424912	-0.227
Q9UKZ9	PCOLCE2	Procollagen C-endopeptidase enhancer 2 OS=Homo sapiens (Human) OX=9606 GN=PCOLCE2 PE=1 SV=1	0.140506461069734	-0.858
Q9ULV4	CORO1C	Coronin-1C OS=Homo sapiens (Human) OX=9606 GN=CORO1C PE=1 SV=1	0.890248769052467	0.024
Q9UMS6	SYNPO2	Synaptopodin-2 OS=Homo sapiens (Human) OX=9606 GN=SYNPO2 PE=1 SV=2	0.103725795900992	0.682
Q9UNH7	SNX6	Sorting nexin-6 OS=Homo sapiens (Human) OX=9606 GN=SNX6 PE=1 SV=1	0.929911689616123	0.05
Q9Y240	CLEC11A	C-type lectin domain family 11 member A OS=Homo sapiens (Human) OX=9606 GN=CLEC11A PE=1 SV=1	0.201642383025971	-0.753
Q9Y371	SH3GLB1	Endophilin-B1 OS=Homo sapiens (Human) OX=9606 GN=SH3GLB1 PE=1 SV=1	0.190673330629209	-1.099
Q9Y3Z3	SAMHD1	Deoxynucleoside triphosphate triphosphohydrolase SAMHD1 OS=Homo sapiens (Human) OX=9606 GN=SAMHD1 PE=1 SV=2	0.121487921300652	0.519
Q9Y490	TLN1	Talin-1 OS=Homo sapiens (Human) OX=9606 GN=TLN1 PE=1 SV=3	0.0710843610157422	0.496
Q9Y4G6	TLN2	Talin-2 OS=Homo sapiens (Human) OX=9606 GN=TLN2 PE=1 SV=4	0.267058452282702	0.446
Q9Y5X1	SNX9	Sorting nexin-9 OS=Homo sapiens (Human) OX=9606 GN=SNX9 PE=1 SV=1	0.971806564748048	-0.008
Q9Y678	COPG1	Coatomer subunit gamma-1 OS=Homo sapiens (Human) OX=9606 GN=COPG1 PE=1 SV=1	0.162923556716146	0.518
Q9Y696	CLIC4	Chloride intracellular channel protein 4 OS=Homo sapiens (Human) OX=9606 GN=CLIC4 PE=1 SV=4	0.810629699674335	0.081
Q9Y6C2	EMILIN1	EMILIN-1 OS=Homo sapiens (Human) OX=9606 GN=EMILIN1 PE=1 SV=3	0.54568177050245	0.195
S4R460	IGHV3OR16-9	Ig-like domain-containing protein OS=Homo sapiens (Human) OX=9606 GN=IGHV3OR16-9 PE=1 SV=2	0.740258543412372	0.128
